# Supplementary material for: Construction of a high-density genetic map and dissection of genetic architecture of six agronomic traits in tobacco (Nicotiana tabacum L.)
Source: Front Plant Sci. 2023 Feb 15;14:1126529. doi: 10.3389/fpls.2023.1126529 (PMC9975568; doi:10.3389/fpls.2023.1126529)
Supplement: Supplementary file 2 [file DataSheet_1.csv]

LG_Name	MarkerID	LinkageDistance(cM)	Y1-1A	Y10-1A	Y100-1A	Y101-1A	Y103-1A	Y106-1A	Y107-1A	Y110-1A	Y111-1A	Y112-1A	Y113-1A	Y115-1A	Y118-1A	Y119-1A	Y12-1A	Y121-1A	Y123-1A	Y124-1A	Y125-1A	Y127-1A	Y128-1A	Y129-1A	Y13-1A	Y132-1A	Y133-1A	Y134-1A	Y136-1A	Y138-1A	Y14-1A	Y142-1A	Y143-1A	Y144-1A	Y144-5A	Y145-1A	Y146-1A	Y147-1A	Y149-1A	Y150-1A	Y151-1A	Y153-1A	Y159-1A	Y16-1A	Y161-1A	Y162-1A	Y163-1A	Y164-1A	Y17-1A
1	SNP_0271219_321	0	b	a	b	h	a	b	h	b	h	h	h	h	u	h	b	b	h	b	b	a	u	b	h	h	a	h	b	a	b	b	b	h	h	b	b	b	b	a	b	h	b	u	h	b	b	u	a
1	SNP_0031609_830	2.4	h	b	h	b	a	a	h	a	a	b	h	h	h	h	a	a	a	h	a	a	a	h	a	a	h	a	a	h	a	h	h	a	a	h	a	h	h	b	a	h	a	a	a	h	a	h	a
1	SNP_0179199_578	3.51	h	h	h	b	a	u	b	a	a	b	h	b	h	h	a	h	a	h	a	a	u	h	a	a	b	a	a	h	a	h	b	a	a	h	a	h	b	h	a	h	a	a	a	h	a	h	a
1	SNP_0758299_217	6.28	h	h	h	h	a	a	h	a	a	b	h	h	h	h	a	a	a	h	a	a	a	u	a	a	h	a	a	b	a	h	b	a	a	h	a	b	h	h	a	h	a	a	a	h	a	h	a
1	SNP_0455821_273	8.49	u	b	b	b	a	a	b	a	a	h	h	b	b	h	a	h	a	h	a	a	a	h	a	a	b	a	a	b	a	b	h	a	a	h	a	b	h	h	a	b	a	a	a	h	a	h	a
1	SNP_0117503_330	10.52	h	u	b	h	a	u	b	a	a	b	u	h	h	b	a	h	a	h	a	a	a	b	a	a	h	a	a	b	a	b	b	a	a	h	a	b	b	h	a	b	a	a	a	h	u	h	a
1	SNP_0020982_6563	11.82	a	b	u	h	a	a	b	a	a	b	u	h	b	h	a	h	a	u	a	a	a	b	a	a	b	a	a	h	a	h	b	a	a	h	a	h	h	h	a	b	a	a	a	h	a	h	a
1	SNP_0110442_317	13.11	h	b	b	b	a	a	h	a	a	b	b	b	b	b	a	h	a	h	a	a	a	h	a	a	h	a	a	b	a	h	b	a	a	h	a	b	h	h	a	h	a	a	a	b	a	b	a
1	SNP_0300167_626	14.4	h	b	b	b	a	a	b	a	a	h	h	b	b	b	a	h	a	b	a	a	a	b	a	a	b	a	a	h	a	b	h	a	a	b	a	b	u	h	a	b	a	a	a	h	a	b	a
1	SNP_0566692_477	15.51	h	h	b	h	a	a	b	a	a	b	h	h	b	b	a	h	a	b	a	a	a	b	a	a	b	a	a	h	a	h	h	a	a	b	a	b	h	h	a	b	a	a	a	b	a	h	a
1	TM23349	16.61	b	b	b	b	a	a	b	a	a	a	b	b	b	b	a	h	a	b	a	b	a	b	a	a	b	a	a	b	a	b	b	a	a	b	a	b	b	b	b	b	a	a	a	b	a	b	b
1	TM22700	17.72	b	a	b	b	a	a	b	a	a	b	b	b	b	b	a	h	a	b	a	b	a	b	a	a	b	a	a	b	a	b	b	a	a	b	a	b	b	a	a	b	a	a	a	b	a	b	b
1	SNP_0424215_561	18.83	b	b	b	b	a	a	b	a	a	b	b	b	b	b	a	h	a	b	a	a	a	b	a	a	b	a	a	b	a	b	b	a	a	b	a	u	b	b	a	b	a	a	a	b	a	b	a
1	SNP_0282718_204	19.93	h	b	b	h	a	a	b	a	a	b	b	b	h	b	a	h	a	b	a	a	a	h	a	a	h	a	a	b	a	u	b	a	a	b	a	h	b	b	a	h	a	a	a	b	a	b	a
1	SNP_0002418_153328	21.04	b	b	b	b	a	a	b	a	a	b	b	b	b	b	a	h	a	b	a	a	a	b	a	a	b	a	a	b	a	b	b	a	a	b	a	b	b	b	a	b	a	a	a	b	a	b	a
1	TM22469	22.15	b	b	b	b	a	a	b	a	a	b	b	b	b	b	a	a	a	b	a	a	a	b	a	a	b	a	a	b	a	b	b	a	a	b	a	b	b	b	a	b	a	a	a	b	a	b	a
1	SNP_0042825_381	23.26	b	b	u	b	a	a	u	u	a	b	b	b	b	b	a	h	a	b	a	a	a	b	a	a	b	a	a	b	a	b	b	b	b	u	a	b	b	b	a	b	a	a	a	b	a	b	a
1	SNP_0006421_32136	24.36	b	b	b	b	b	a	b	a	a	b	b	b	b	b	a	h	a	b	a	a	a	b	a	a	b	a	a	b	a	b	b	b	b	b	a	b	b	b	a	b	a	a	a	b	a	b	a
1	SNP_0001127_268233	25.65	b	b	u	u	b	u	b	a	a	b	b	b	b	b	a	h	u	b	a	a	a	b	a	a	b	a	a	b	a	b	b	b	b	b	a	b	b	b	a	b	u	a	a	b	a	b	a
1	SNP_0002160_249519	27.31	b	b	b	u	b	a	b	u	a	b	a	b	b	b	a	h	a	b	a	a	a	u	a	a	b	a	a	b	a	b	b	b	u	b	a	b	b	b	a	b	a	a	a	b	a	u	a
1	SNP_0148691_1122	29.34	b	b	b	b	a	a	b	a	u	b	a	b	b	b	a	h	a	b	a	a	a	b	a	a	b	a	a	u	a	b	b	b	b	a	a	b	b	b	a	b	a	a	a	b	a	b	a
1	SNP_0000915_643119	30.64	a	b	b	b	a	a	b	a	a	b	a	b	b	u	b	h	a	b	a	u	a	b	a	a	b	a	a	u	a	b	b	b	b	a	a	b	b	b	a	b	a	a	a	b	a	b	a
1	SNP_0115794_364	31.93	u	b	b	b	b	a	b	a	a	u	a	b	b	u	b	h	u	b	a	a	a	b	a	a	b	a	a	b	a	b	b	b	b	a	a	b	b	b	a	b	a	a	a	b	a	b	a
1	SNP_0000305_649972	33.59	a	b	b	b	b	a	h	a	a	b	a	b	b	b	b	a	a	b	a	b	u	h	a	a	b	a	a	b	a	b	b	b	b	a	a	b	b	h	a	b	a	a	a	h	a	b	a
1	SNP_0055385_1262	34.7	a	b	b	b	u	a	b	a	a	b	a	b	b	b	b	a	u	u	b	b	a	b	a	a	u	a	a	b	b	b	b	b	b	a	a	b	b	b	a	b	u	a	a	b	a	b	a
1	SNP_0000838_497871	35.8	a	b	b	b	b	a	b	a	a	b	a	b	b	b	b	a	a	b	b	b	a	b	a	a	b	a	u	b	b	b	b	b	b	a	a	b	b	b	a	b	a	a	a	b	a	b	a
1	SNP_0063042_1382	36.91	a	b	b	b	b	a	b	a	a	b	a	b	b	b	b	a	a	b	b	b	a	b	a	a	b	a	a	b	b	b	b	b	b	a	a	b	b	b	a	b	a	a	a	b	a	b	a
1	SNP_0192449_424	38.02	a	u	b	b	b	a	b	a	u	b	a	b	b	b	b	a	a	b	b	b	a	b	a	a	b	a	a	b	b	b	b	b	b	a	a	b	b	b	a	b	a	a	a	b	b	b	a
1	SNP_0000307_611126	40.23	u	b	b	u	b	a	b	a	a	b	a	b	b	b	b	a	a	b	b	b	b	b	a	a	b	a	a	b	b	b	b	b	b	a	a	b	b	b	a	b	a	a	a	b	b	b	a
1	SNP_0002687_303824	43.74	a	b	b	b	a	a	b	a	a	b	a	b	b	b	b	a	a	b	b	b	b	b	a	a	b	a	a	u	b	b	b	b	b	a	a	b	b	u	a	b	a	a	a	b	b	b	a
1	SNP_0001611_52379	44.85	a	b	b	a	u	a	b	u	a	b	b	b	b	b	b	a	a	b	b	b	b	b	a	a	b	a	a	u	b	b	b	b	b	a	a	b	b	b	a	b	u	b	a	b	b	b	a
1	InDel_0245222_237	46.51	u	u	b	a	a	a	u	a	a	b	u	b	u	b	b	a	a	b	b	b	b	b	a	a	b	u	a	b	b	b	b	b	b	a	a	b	b	b	u	u	a	u	b	b	b	b	u
1	SNP_0005582_37392	48.36	a	b	b	a	b	a	b	a	a	b	b	u	b	b	b	a	a	b	u	b	b	b	a	a	b	a	u	b	b	b	b	b	b	u	a	b	b	b	a	b	a	b	b	b	b	b	a
1	SNP_0005688_103361	49.46	a	b	b	a	b	a	b	a	a	b	b	b	b	b	b	a	a	b	b	b	b	b	a	a	b	a	a	b	b	b	b	b	b	a	a	b	b	b	a	b	b	b	b	h	b	b	u
1	SNP_0031503_4129	51.12	a	b	b	a	b	a	b	a	a	b	b	b	u	b	b	b	a	b	b	b	b	b	a	a	b	a	a	b	b	u	b	b	b	a	a	b	b	b	a	b	b	b	b	h	b	b	a
1	SNP_0166158_1100	52.6	u	b	b	b	b	a	b	a	a	b	b	b	u	b	b	b	a	b	b	b	b	b	a	a	b	a	b	b	b	b	b	b	b	a	a	b	b	b	a	b	b	u	b	h	b	b	a
1	SNP_0000245_1160709	53.71	a	a	b	b	b	a	b	a	u	b	b	b	b	b	b	b	a	b	b	b	b	b	a	a	b	a	b	a	b	b	b	b	b	a	a	b	b	b	a	b	b	b	b	a	u	u	a
1	SNP_0001423_298079	55.37	a	a	b	b	u	a	u	a	a	b	u	b	b	b	b	b	a	b	b	b	b	b	a	a	b	a	b	a	b	u	b	b	b	a	a	b	b	b	a	b	b	u	b	h	b	b	a
1	SNP_0007238_116369	56.47	b	a	b	b	b	a	b	a	a	b	b	b	b	b	b	b	a	b	b	b	b	b	u	a	b	a	b	a	u	b	b	b	b	a	a	b	b	b	a	b	b	b	b	a	b	b	a
1	SNP_0005388_71442	57.58	b	a	b	b	b	a	b	a	a	b	b	b	b	b	b	u	a	b	u	b	b	b	a	a	b	a	b	a	b	b	b	b	b	a	a	b	b	b	a	b	b	b	b	a	b	u	a
1	SNP_0149838_1702	58.69	b	a	b	b	b	a	b	a	u	u	u	u	b	b	b	u	u	b	b	a	b	b	u	u	u	a	b	a	b	b	b	b	b	a	a	b	u	b	a	b	u	b	u	u	u	b	a
1	SNP_0558209_476	60.35	b	a	b	b	b	a	b	a	a	b	b	a	b	b	b	b	u	b	b	a	b	b	a	a	b	a	b	a	b	b	b	b	u	a	a	b	b	b	u	b	b	b	b	a	b	b	a
1	TM22242	61.46	b	a	b	b	b	a	b	a	a	b	b	a	b	b	b	b	a	b	b	a	b	b	a	a	b	a	b	a	b	b	b	b	b	a	a	b	b	b	a	b	b	b	b	a	b	b	a
1	SNP_0000368_466088	62.56	b	a	b	b	u	u	b	a	a	b	b	a	b	b	b	b	a	b	b	a	b	b	a	a	b	a	b	a	b	b	b	b	u	a	a	b	b	a	u	b	b	b	b	u	b	b	u
1	SNP_0000368_15055	63.67	b	a	b	b	b	a	b	u	a	b	b	a	b	b	b	b	a	b	b	a	b	b	a	a	b	a	b	a	b	b	b	b	b	a	a	b	b	a	a	b	b	b	b	a	b	b	a
1	SNP_0003044_201118	64.78	b	a	b	b	b	a	b	a	a	b	b	a	b	b	b	b	a	u	b	a	b	b	a	a	b	a	b	a	b	b	b	b	b	a	b	b	b	a	a	b	b	u	b	a	u	b	a
1	InDel_0001931_165713	65.88	b	a	b	b	u	a	u	a	a	b	u	u	b	b	b	b	u	b	b	u	b	u	a	a	b	a	b	u	b	b	b	b	b	a	u	b	b	a	u	b	b	b	b	a	b	b	a
1	SNP_0002058_418813	66.99	b	a	b	b	b	a	b	a	a	b	b	a	b	b	b	b	a	b	b	a	b	b	a	a	b	a	b	a	b	b	b	b	b	a	b	b	b	a	a	b	b	b	b	b	b	b	a
1	InDel_0072418_2047	68.28	b	a	b	b	u	a	u	a	a	b	a	a	b	b	b	b	a	b	b	a	b	b	a	a	b	u	b	u	b	b	b	b	b	a	b	u	b	a	a	u	b	b	b	b	b	b	a
1	SNP_0230591_1177	69.94	b	a	b	b	a	a	b	a	a	b	a	a	b	b	b	b	u	b	b	a	b	u	a	a	b	a	b	u	b	b	b	b	b	a	b	b	b	a	a	b	b	b	b	b	b	b	a
1	SNP_0001085_440382	71.97	b	u	b	b	a	a	b	b	a	a	b	a	b	b	b	b	a	b	b	a	b	b	a	a	b	a	b	a	b	b	b	b	b	a	b	b	b	a	b	b	b	u	b	b	b	b	a
1	SNP_0063194_516	73.27	h	a	h	b	a	a	h	h	b	a	h	a	h	b	h	h	a	h	b	a	h	b	a	a	h	a	h	a	b	h	h	h	h	a	h	h	h	a	h	b	b	h	b	b	h	b	a
1	SNP_0000787_665	74.37	b	a	b	b	a	a	b	b	b	a	b	a	b	b	b	b	a	b	b	a	h	b	a	a	b	a	b	a	b	u	b	b	b	a	b	b	b	a	b	b	b	b	b	b	b	b	a
1	SNP_0155549_407	75.66	b	a	b	b	a	a	b	b	b	a	u	a	b	b	b	b	a	b	b	a	h	u	u	a	b	a	b	a	b	b	b	b	b	u	b	u	b	a	b	b	b	b	b	b	b	b	a
1	SNP_0432491_221	76.96	b	a	b	b	a	a	b	b	b	u	b	a	b	b	b	b	a	b	b	u	h	a	a	a	b	a	b	a	b	b	b	a	a	a	b	b	b	a	b	u	b	b	b	b	b	b	a
1	SNP_0058701_670	78.06	b	a	b	b	a	a	b	b	b	a	b	a	b	b	b	b	a	b	b	a	a	a	a	a	b	a	b	a	b	b	b	a	a	a	b	b	b	a	b	b	b	b	b	b	b	b	a
1	SNP_0081977_811	79.35	h	a	u	b	a	u	b	b	h	a	h	a	b	b	b	b	a	b	u	a	a	a	a	a	b	a	b	a	h	h	b	a	a	a	u	h	u	a	u	b	b	h	a	u	h	h	a
1	SNP_0000948_408823	80.46	b	a	b	b	a	a	b	b	b	a	b	u	b	b	b	b	a	b	b	a	a	a	a	a	b	a	b	a	b	b	b	a	a	a	b	b	b	u	b	b	u	b	a	b	b	b	a
1	SNP_0169106_1380	81.75	b	a	b	b	a	a	b	b	b	a	b	a	b	b	b	b	a	b	b	a	a	u	a	a	b	a	b	a	b	b	b	a	a	a	b	b	b	a	b	b	b	b	a	b	b	u	a
1	SNP_0087469_686	82.86	b	a	b	b	a	a	b	b	a	a	b	a	b	b	b	b	a	b	b	a	a	a	a	a	b	a	b	a	b	b	b	a	a	a	b	b	b	a	b	b	b	b	a	b	b	u	a
1	SNP_0145252_318	83.97	b	a	b	b	a	u	b	b	a	u	b	a	h	b	b	b	a	b	b	a	a	a	a	u	b	a	b	u	b	b	b	a	a	a	b	b	b	a	b	b	b	b	a	b	b	b	a
1	PT52781	85.26	b	a	b	b	a	a	b	b	a	a	b	a	b	b	b	b	a	b	b	a	a	a	a	a	b	a	b	a	b	b	b	a	a	a	b	b	b	a	b	a	b	b	a	b	b	b	a
1	SNP_0025961_280	86.55	b	a	b	b	a	a	b	b	a	a	b	u	b	b	b	u	a	u	b	a	b	a	a	a	b	a	b	a	b	b	b	a	a	a	b	u	b	a	b	a	u	u	a	u	b	b	a
1	SNP_0229723_509	87.84	b	a	b	u	a	a	b	b	a	a	b	a	b	b	b	b	a	b	b	a	b	a	a	a	b	a	b	a	b	b	b	a	u	a	b	b	b	a	b	a	h	b	a	b	b	b	a
1	SNP_0000249_889223	88.95	b	a	b	b	a	a	b	b	a	a	b	a	b	b	b	b	a	b	b	a	b	a	a	a	b	a	b	a	b	b	b	a	u	a	b	b	b	a	b	a	b	b	a	b	b	b	a
1	SNP_0020641_401	90.43	b	a	b	u	u	a	u	h	a	a	u	a	b	u	b	b	a	b	b	u	b	a	u	a	b	a	b	a	b	u	u	a	a	a	u	u	b	a	b	u	b	u	a	b	u	b	a
1	InDel_0101791_677	91.53	b	a	b	b	a	u	u	b	a	u	b	a	b	u	b	b	a	b	b	a	b	a	a	a	b	u	b	u	u	b	b	a	a	a	b	b	u	a	b	a	u	b	a	b	b	b	a
1	TM22145	92.64	b	a	b	b	a	a	b	b	a	a	b	a	b	b	b	b	a	b	b	a	b	a	a	a	b	a	b	a	b	b	b	a	a	a	b	b	b	a	b	a	b	b	a	b	b	b	a
1	PT53353	93.75	b	a	b	b	a	a	a	b	a	a	b	a	h	b	b	b	a	b	b	a	b	a	a	a	b	a	b	a	b	b	b	a	a	a	b	b	b	a	b	a	b	b	a	b	b	b	a
1	SNP_0002533_205833	94.85	b	u	u	b	a	a	a	b	a	a	b	a	b	b	b	b	a	b	b	a	b	a	a	a	b	a	u	a	b	u	b	a	u	a	b	b	b	a	u	a	b	u	a	b	b	b	a
1	SNP_0000863_406708	96.14	b	a	b	b	a	u	a	b	a	a	b	a	b	b	b	b	a	u	b	a	b	a	a	a	b	a	b	a	b	b	b	a	a	a	b	b	b	a	b	a	b	b	a	b	b	b	a
1	TM23048	97.25	b	a	b	a	a	a	a	b	a	a	b	a	b	b	b	b	a	b	b	a	b	a	a	a	b	a	b	a	b	b	b	a	a	a	b	b	b	a	b	a	b	b	a	b	b	b	a
1	SNP_0000706_14819	98.36	b	a	b	a	a	a	a	b	a	a	b	a	b	b	b	b	a	b	b	a	b	a	a	a	b	a	b	a	b	b	b	a	a	a	b	b	b	a	b	a	b	b	h	b	b	u	a
1	SNP_0379000_412	100.2	u	a	b	a	a	a	a	b	a	a	b	a	b	b	b	b	a	b	u	a	b	b	a	u	b	a	u	a	b	b	b	u	u	a	b	b	u	a	b	a	b	b	h	b	b	b	a
1	TM22138	101.5	b	a	b	a	a	a	a	b	a	a	b	a	b	b	u	b	a	b	b	a	b	b	a	a	b	a	b	a	b	b	b	a	b	a	b	b	b	a	b	a	b	b	h	b	b	b	a
1	SNP_0019836_1159	102.6	b	a	b	a	a	a	a	u	a	a	a	a	u	u	b	b	a	b	u	a	b	u	a	a	b	a	b	a	b	b	b	a	u	a	b	u	b	a	b	a	b	u	h	u	u	b	a
1	SNP_0000920_317848	103.89	b	a	b	a	a	a	a	b	a	a	a	a	b	b	b	b	a	b	b	u	b	b	a	a	b	a	b	a	b	b	b	a	a	b	b	b	b	a	b	a	b	b	h	b	b	b	u
1	SNP_0178768_242	105	b	a	u	u	a	a	a	u	a	u	a	a	b	b	b	b	u	b	b	a	u	b	u	a	b	a	b	a	u	u	b	u	a	b	b	b	b	a	b	a	b	b	h	b	b	b	a
1	SNP_0000563_601741	106.11	b	a	b	a	a	a	a	b	a	a	a	a	b	b	b	b	a	b	u	a	b	b	a	a	b	a	b	a	b	b	b	a	a	b	b	b	b	a	b	a	b	b	h	b	b	b	a
1	SNP_0000563_301514	107.4	b	a	b	a	a	a	a	b	u	a	a	a	b	b	b	b	a	b	b	a	b	b	a	u	b	a	u	a	b	b	b	a	a	b	b	a	b	a	b	a	b	b	a	b	b	b	a
1	SNP_0042638_460	108.51	b	a	b	a	a	a	a	b	a	a	a	a	b	b	b	b	a	b	b	a	b	b	a	a	b	a	b	a	b	h	b	a	a	b	b	a	h	a	b	a	b	b	h	b	b	h	a
1	SNP_0221881_662	109.61	b	u	u	a	u	u	a	b	a	a	u	a	b	u	b	b	a	b	b	u	b	b	u	u	b	a	b	a	b	b	b	a	a	b	b	a	b	u	b	u	b	b	h	b	b	b	u
1	SNP_0004088_100668	110.72	b	a	b	a	a	b	a	b	a	a	a	a	b	b	b	b	a	b	b	a	b	b	a	a	a	a	b	a	b	b	b	a	a	u	b	a	b	a	b	a	b	b	h	b	b	b	a
1	SNP_0161586_804	111.83	b	a	b	a	a	b	a	b	u	a	a	a	b	b	b	b	a	b	b	a	b	b	a	a	a	a	b	a	b	b	u	a	a	b	u	a	b	a	b	a	u	b	h	b	b	b	a
1	SNP_0095670_855	112.94	b	a	b	a	a	b	a	b	a	u	a	a	b	b	b	b	a	b	b	a	b	b	a	a	a	a	b	a	b	b	b	a	a	b	b	b	b	a	b	a	b	b	h	b	b	b	a
1	SNP_0356635_325	114.23	b	a	b	a	a	b	a	b	a	a	a	a	b	b	b	b	a	b	b	a	b	b	a	a	a	a	b	a	b	b	b	a	u	b	b	b	b	a	b	a	b	b	h	b	b	b	a
1	SNP_0050723_576	115.33	b	a	u	a	a	u	a	b	a	a	a	a	b	b	b	b	a	b	b	a	b	b	a	a	a	a	b	a	b	b	b	a	a	b	b	b	b	a	b	a	b	b	b	b	b	b	a
1	SNP_0771164_405	116.44	b	a	b	a	u	u	a	u	a	a	a	a	b	b	a	u	a	b	b	a	b	b	a	h	a	a	b	a	b	b	b	a	a	b	b	b	u	a	h	a	b	b	b	b	b	b	a
1	SNP_0411994_631	117.55	u	u	b	a	a	b	a	b	a	u	a	a	b	b	a	b	a	u	b	a	b	b	u	a	a	a	b	a	b	b	b	a	a	b	b	b	b	a	a	a	b	b	b	b	b	u	a
1	SNP_0571857_602	118.65	b	a	b	a	a	u	a	h	a	a	a	a	b	b	b	b	u	b	h	a	b	b	a	a	a	a	b	a	b	b	h	a	a	b	b	u	b	u	u	a	h	h	h	b	b	b	a
1	SNP_0250268_612	121.79	h	a	h	a	a	h	a	h	a	a	a	a	h	u	b	b	a	b	h	a	b	u	a	a	a	a	h	a	b	h	h	a	a	b	h	a	b	a	h	a	b	h	h	h	h	h	a
2	SNP_0005444_12651	0	a	h	b	b	u	a	a	b	b	a	b	b	b	b	a	b	b	a	b	b	a	a	a	a	u	b	b	b	b	a	b	a	a	u	b	a	b	u	a	b	b	b	u	a	a	a	b
2	InDel_0001579_179377	1.29	a	h	u	b	a	a	a	b	b	a	b	a	u	b	a	a	b	a	b	b	a	a	b	u	u	b	b	u	b	a	a	a	a	u	b	a	b	a	u	u	b	b	u	a	a	a	b
2	SNP_0002013_360985	2.58	a	h	b	b	a	a	u	b	a	a	b	a	b	b	a	a	b	a	b	a	a	a	b	a	a	b	a	a	b	a	a	a	a	a	a	a	b	a	a	a	b	b	a	a	a	a	b
2	SNP_0007152_105990	3.69	a	a	b	b	a	a	u	b	a	a	b	a	b	b	a	a	b	b	b	b	a	a	b	a	a	b	a	a	b	a	a	a	a	a	a	a	b	a	a	a	b	b	a	b	a	a	b
2	SNP_0000751_426839	4.8	a	u	b	h	a	a	a	b	a	a	u	u	b	u	a	a	u	b	b	u	a	a	b	b	a	b	a	a	b	a	a	a	u	a	a	u	u	a	u	a	u	u	a	b	a	a	b
2	SNP_0039571_2695	5.9	a	a	b	b	a	a	a	b	a	u	b	b	b	b	a	a	b	b	h	b	a	a	b	b	a	b	a	a	b	a	b	a	a	a	a	a	b	a	b	a	a	a	a	b	a	a	b
2	SNP_0004313_51259	7.75	a	a	b	b	a	a	a	b	a	a	b	b	b	b	a	a	b	b	b	b	a	a	b	b	a	b	a	a	b	a	b	a	a	a	a	a	b	a	b	a	a	a	a	b	a	a	b
2	SNP_0007606_10315	9.23	a	a	b	b	a	a	a	b	a	a	b	b	b	b	a	a	b	b	b	b	a	a	u	b	a	b	a	a	u	a	b	a	a	a	a	a	b	a	b	a	a	a	a	b	a	a	b
2	SNP_0289400_669	10.33	a	a	b	b	a	a	a	b	a	h	b	b	b	b	h	a	b	b	b	b	a	a	b	b	a	b	a	a	b	a	b	a	a	a	a	a	u	a	b	h	a	a	a	b	a	a	b
2	TM11044	11.44	a	a	b	b	a	a	a	b	a	a	b	b	b	b	a	a	b	b	b	b	a	a	b	b	b	b	b	a	b	a	u	a	a	a	a	a	b	a	b	u	u	a	a	b	a	a	b
2	SNP_0029967_3804	12.73	a	a	b	b	a	a	a	b	a	a	b	b	b	b	a	u	b	b	h	h	a	u	b	b	a	h	a	a	b	a	b	a	a	a	a	a	b	a	b	a	a	a	a	b	a	a	b
2	SNP_0000603_783021	14.02	a	a	b	b	a	a	a	b	a	a	b	b	b	b	a	a	u	b	b	b	a	a	u	u	a	b	a	a	b	a	b	a	u	a	a	a	b	a	b	a	a	a	a	u	a	a	b
2	SNP_0032195_754	15.13	a	a	b	b	a	b	a	b	a	a	b	b	b	b	a	a	u	b	b	b	a	a	b	b	a	b	a	a	b	u	b	a	a	a	a	a	b	a	b	a	a	a	a	b	a	a	b
2	SNP_0033761_1413	16.42	a	a	b	b	a	b	a	b	a	a	b	b	b	b	a	a	b	b	b	b	a	a	b	b	a	b	a	a	b	a	b	a	a	a	a	a	b	a	b	a	a	a	a	b	a	a	b
2	SNP_0147589_1468	17.53	a	a	u	b	a	b	a	b	u	a	b	b	b	b	a	a	b	b	b	b	a	a	b	b	a	b	a	a	b	a	b	a	u	a	a	a	b	a	b	a	a	a	a	b	a	a	b
2	SNP_0159458_745	19.37	a	a	a	b	a	b	a	b	a	a	b	b	b	b	a	a	b	b	b	b	u	a	u	b	a	b	a	a	b	a	b	a	a	a	a	a	b	a	b	a	a	a	a	b	a	a	b
2	SNP_0283168_859	20.85	a	a	u	b	a	b	a	b	a	a	b	b	b	b	a	u	b	b	b	b	a	a	b	b	a	b	a	a	b	a	b	a	a	a	a	u	b	a	b	a	a	a	a	b	a	a	b
2	SNP_0044981_2796	21.96	a	a	b	b	a	b	a	b	a	a	b	b	b	b	a	a	b	b	b	b	a	a	b	b	a	b	a	a	b	a	b	a	a	a	a	a	b	a	b	a	a	a	a	b	a	a	b
2	SNP_0479820_590	23.06	a	a	b	b	a	b	a	b	a	a	b	b	b	b	h	a	b	b	b	b	a	a	u	b	a	b	a	a	b	a	b	a	a	a	a	a	b	a	b	h	a	a	a	b	a	a	b
2	SNP_0000801_315871	24.17	a	a	b	u	a	b	a	b	a	a	b	b	u	b	a	a	b	b	b	b	a	a	b	b	u	b	a	a	b	a	u	a	a	a	a	a	b	a	b	a	a	a	a	b	a	a	b
2	SNP_0066469_566	25.28	a	a	b	b	a	b	a	b	a	a	u	b	b	b	a	a	b	b	b	b	a	a	b	b	a	b	a	a	b	a	b	a	a	a	a	a	b	a	b	a	a	a	a	u	a	a	b
2	SNP_0023824_2446	26.39	a	a	b	b	a	b	a	b	a	a	b	b	b	b	a	a	b	b	b	b	a	a	b	b	a	b	a	a	b	a	b	a	a	a	a	a	h	a	b	a	a	a	a	h	a	a	b
2	PT60703	27.49	a	a	b	b	a	b	a	b	a	a	b	b	b	b	a	a	b	b	b	b	a	a	b	b	a	b	a	a	b	a	b	a	a	a	a	a	b	a	b	b	a	a	a	b	a	a	b
2	SNP_0008180_716	28.6	a	a	a	b	a	b	a	b	a	a	b	b	b	h	a	a	b	b	b	b	a	a	u	b	a	b	a	a	b	a	h	a	a	h	a	a	b	a	b	u	a	a	a	b	a	a	b
2	TM10834	29.71	a	a	a	b	a	b	a	b	a	a	b	b	b	b	a	a	b	b	b	b	a	a	b	b	a	b	a	a	b	a	b	a	a	a	a	a	b	a	b	a	a	a	a	b	a	a	b
2	SNP_0105051_1356	30.81	a	a	a	b	a	b	a	b	a	a	b	b	b	b	a	a	b	b	b	u	a	a	b	b	a	b	a	a	b	a	b	a	a	a	a	a	b	a	b	a	a	a	a	b	a	a	b
2	SNP_0053405_417	31.92	a	a	a	b	a	b	a	b	a	a	b	b	b	b	a	a	b	u	b	b	a	a	b	b	a	b	a	a	b	a	b	a	a	a	a	a	b	a	b	a	a	a	a	b	a	a	b
2	SNP_0379010_187	33.03	a	a	a	b	a	b	a	b	a	a	b	b	u	b	a	a	b	b	b	u	a	a	u	b	a	b	u	a	b	a	b	a	a	a	u	a	b	a	b	a	a	u	a	b	a	a	b
2	SNP_0373945_660	34.69	a	a	b	b	a	b	a	b	a	a	b	b	b	b	a	a	b	b	b	b	a	a	b	b	a	b	a	a	b	a	b	a	a	a	a	a	b	a	b	a	a	a	a	b	a	a	b
2	TM10829	35.98	a	a	b	b	a	b	a	b	a	a	b	b	b	b	a	a	b	b	b	b	a	a	b	b	a	b	a	a	b	a	b	a	a	a	a	a	b	a	b	a	a	a	a	b	a	a	b
2	TM10535	37.09	a	a	b	b	a	b	a	b	a	a	b	b	a	b	a	a	b	b	h	b	a	a	b	b	a	b	a	a	b	a	b	a	a	a	a	a	b	a	b	a	a	a	a	b	a	a	b
2	TM10532	38.19	a	a	b	b	a	b	a	b	a	a	b	b	a	b	a	a	b	b	h	b	a	a	b	h	a	u	a	a	b	a	b	a	a	a	a	a	b	a	b	a	a	a	a	b	a	a	b
2	SNP_0046386_468	39.3	a	a	b	b	a	a	a	u	a	a	u	b	u	b	a	a	b	b	h	b	a	a	b	b	a	b	a	a	b	a	b	a	a	a	a	a	b	a	b	a	a	a	a	b	a	u	b
2	SNP_0290150_668	40.41	a	a	b	b	a	a	a	b	a	a	h	b	a	b	a	a	b	b	h	b	a	a	b	b	a	b	a	a	b	a	b	a	a	a	a	a	b	a	b	a	a	a	a	b	a	a	b
2	SNP_0357223_438	41.51	a	a	b	u	a	a	u	b	a	a	b	b	u	b	a	a	b	b	u	u	a	a	b	b	a	b	a	a	b	a	b	a	a	a	a	a	b	a	b	a	a	a	a	b	a	a	b
2	SNP_0085819_532	43.18	a	a	b	b	a	u	a	b	a	a	b	b	a	b	a	a	b	b	h	b	a	a	b	b	a	u	a	a	b	a	b	a	a	a	a	a	b	a	b	a	u	a	a	b	a	a	b
2	SNP_0022570_1071	44.28	a	u	b	b	a	a	a	b	a	a	b	b	a	b	a	a	b	a	h	b	a	a	b	b	a	b	a	a	b	a	b	a	a	a	a	a	b	a	b	a	a	a	a	b	u	a	b
2	SNP_0076757_2162	45.39	u	a	b	b	a	a	a	b	a	a	b	b	a	b	a	a	a	a	h	b	a	a	b	b	a	b	a	a	u	a	b	a	a	a	a	a	b	a	b	a	a	a	a	b	a	a	b
2	SNP_0039059_2683	46.5	a	a	b	b	a	a	a	b	a	a	b	b	a	b	a	a	a	a	h	b	a	a	b	b	a	b	a	a	b	a	b	a	a	a	a	a	b	a	b	a	a	a	a	b	a	a	b
2	SNP_0009313_213	47.79	a	u	u	b	u	a	a	b	a	a	b	b	a	b	a	a	a	a	h	a	a	a	u	b	a	b	u	a	b	a	b	a	u	u	a	a	b	a	b	a	a	u	a	u	a	a	b
2	SNP_0050005_3015	49.26	a	a	b	b	a	a	a	b	a	a	u	b	a	b	a	a	a	a	h	a	a	a	b	b	a	b	a	a	b	a	b	a	u	a	a	a	b	a	b	a	a	u	a	b	a	a	b
2	SNP_0210197_575	50.37	a	a	b	b	a	a	a	b	a	a	a	b	a	b	a	a	a	a	b	a	a	a	b	b	a	b	a	a	b	a	b	a	a	a	a	a	b	a	b	a	a	a	a	b	u	a	b
2	SNP_0004551_27901	52.03	a	a	b	b	u	a	a	b	a	a	a	u	a	b	a	a	a	u	b	a	a	u	b	b	a	b	a	a	b	u	b	a	a	a	u	a	b	a	b	a	a	a	a	b	b	a	b
2	SNP_0049690_1469	53.14	a	a	b	h	a	a	a	b	a	a	a	h	a	h	a	a	a	a	b	a	a	a	b	b	a	b	a	a	b	a	h	a	a	a	a	a	b	a	b	a	a	a	a	h	h	u	h
2	SNP_0003365_160982	54.62	a	a	b	b	a	a	a	b	a	a	a	b	a	b	a	a	a	u	a	a	a	u	b	b	a	b	a	a	b	a	b	a	a	a	a	u	b	a	b	a	a	u	a	b	b	a	b
2	SNP_0029960_4721	56.09	a	a	b	b	u	a	a	b	a	a	a	b	u	b	a	a	a	a	a	a	a	a	b	b	a	b	a	a	b	a	b	a	u	a	a	a	b	a	b	a	a	a	a	b	b	a	b
2	SNP_0004439_197929	58.12	a	a	b	b	a	a	a	b	a	a	a	u	a	b	a	a	a	a	a	a	a	a	b	b	a	b	a	a	b	a	b	b	b	a	a	a	b	a	b	a	a	b	a	b	b	a	b
2	SNP_0001625_450060	59.6	a	a	b	b	a	a	a	b	a	a	a	u	a	b	a	a	a	b	a	a	a	a	b	b	a	b	a	u	b	a	b	b	b	a	a	u	b	a	b	a	b	b	a	u	b	a	b
2	InDel_0003140_60662	60.7	a	a	b	b	u	a	a	h	a	a	a	b	a	b	a	a	u	b	a	a	a	a	u	b	a	b	a	a	b	a	b	b	b	a	u	a	h	u	u	a	b	u	a	b	b	u	u
2	SNP_0002340_385032	63.47	a	a	b	b	a	a	a	b	a	a	a	b	a	b	a	a	a	b	a	a	u	a	b	b	a	b	u	u	b	a	b	b	b	a	a	a	h	a	b	a	b	b	a	b	b	a	a
2	SNP_0434558_166	64.58	a	a	b	b	a	a	a	b	a	a	a	b	a	b	a	b	a	b	a	a	a	a	b	b	a	b	a	a	b	a	b	b	b	a	a	a	h	a	u	a	b	b	a	b	b	u	a
2	SNP_0363629_532	65.87	a	a	b	b	u	a	a	u	a	a	u	u	a	b	a	b	a	b	a	a	a	a	b	u	u	b	a	u	b	a	b	b	b	a	a	a	h	u	b	a	b	b	a	a	b	a	u
2	SNP_0000473_968623	66.98	a	a	b	b	a	a	a	b	a	a	a	b	a	b	a	b	a	b	a	a	a	a	b	b	a	b	a	a	b	a	b	b	b	a	a	a	a	a	b	a	b	b	a	a	u	a	a
2	SNP_0028977_1259	68.09	a	a	u	b	a	a	a	b	a	a	a	b	a	b	a	b	u	b	a	a	a	a	b	b	a	b	a	a	b	a	b	b	b	a	a	a	h	a	b	a	b	b	a	a	b	a	u
2	SNP_0008103_100855	69.19	a	a	a	b	a	a	a	b	a	a	a	b	a	b	a	b	a	b	a	a	a	a	b	b	a	b	a	a	b	a	b	b	b	a	a	a	a	a	b	a	b	b	a	h	b	a	a
2	SNP_0007081_113686	70.67	a	a	a	b	a	a	a	b	b	a	a	b	a	b	a	b	a	u	a	a	a	a	b	b	a	b	a	a	b	a	b	b	b	a	a	a	h	a	b	a	b	b	a	b	b	a	a
2	SNP_0011763_31504	71.78	a	a	a	b	a	a	a	b	b	u	u	u	a	b	a	b	u	b	a	a	a	a	b	b	a	b	a	a	a	a	b	b	b	a	a	a	a	a	b	a	b	b	a	b	b	a	u
2	SNP_0070013_1913	72.89	a	a	a	b	a	a	a	b	b	a	a	b	a	b	a	b	a	b	a	a	a	a	b	b	a	b	a	a	a	a	b	b	b	a	a	a	h	a	b	a	u	a	a	b	u	a	a
2	SNP_0781840_338	73.99	a	a	u	u	u	a	a	u	b	a	a	b	a	u	a	b	a	b	a	a	a	a	b	b	a	b	u	a	a	a	u	b	b	a	a	a	a	a	b	a	b	a	u	b	b	a	a
2	SNP_0005491_109224	75.1	a	a	a	b	a	a	a	b	b	a	a	b	a	b	a	b	a	u	a	a	a	a	b	b	a	b	a	a	a	a	b	b	u	a	a	a	h	a	b	u	b	a	a	b	b	a	a
2	SNP_0338242_607	76.21	a	a	a	b	a	a	a	b	u	a	a	b	a	b	a	b	a	a	a	a	a	a	b	b	a	b	a	a	a	a	b	b	b	a	a	a	h	a	b	a	b	a	a	b	b	a	a
2	SNP_0001993_345105	77.31	a	a	a	b	a	a	a	b	u	a	a	b	a	b	a	b	a	a	a	a	a	a	b	u	a	b	a	a	a	a	b	b	b	a	a	a	a	a	b	b	b	a	a	b	b	a	a
2	InDel_0057063_2059	78.6	a	a	a	b	a	a	a	b	b	a	a	b	a	b	a	h	u	a	a	a	a	a	b	b	a	b	a	u	a	a	b	b	b	a	a	a	h	u	b	b	b	a	a	b	u	a	a
2	SNP_0069733_2386	79.71	a	a	a	b	a	a	a	b	b	a	a	b	a	b	a	b	a	a	a	a	a	a	b	b	a	b	a	a	a	a	b	b	b	a	a	a	a	a	b	b	b	a	a	b	u	a	a
2	SNP_0007121_109701	81	u	a	u	b	a	a	a	b	b	a	a	b	a	b	a	b	a	a	a	a	a	a	u	b	a	b	a	a	a	u	b	b	b	u	a	a	h	a	b	b	b	a	a	b	b	a	a
2	SNP_0005081_8709	82.11	b	a	u	b	a	a	a	b	b	a	a	b	a	b	a	b	a	a	u	a	a	a	b	b	a	b	a	a	a	b	b	b	b	a	a	a	h	a	b	b	b	a	a	b	b	u	a
2	SNP_0025059_1282	83.22	b	a	a	b	a	a	a	b	a	u	a	b	a	b	a	b	a	a	a	a	a	a	b	b	a	b	a	a	a	b	b	b	b	a	a	a	h	a	b	b	b	a	a	b	b	u	a
2	SNP_0009278_2386	85.06	b	a	a	b	a	b	a	b	a	a	a	b	a	b	a	b	a	a	a	a	a	a	b	b	a	b	a	a	a	b	b	b	b	a	a	a	a	a	a	b	b	a	a	b	b	a	a
2	SNP_0034373_1584	86.17	b	a	a	u	a	b	a	b	a	a	a	b	a	b	a	b	a	a	a	a	a	a	b	b	a	b	a	a	a	b	b	b	u	u	a	a	a	a	a	b	b	a	a	b	b	a	a
2	SNP_0124720_513	87.28	b	u	a	a	a	b	a	b	a	a	a	b	b	b	a	b	a	a	a	a	a	a	b	b	a	b	a	a	a	b	b	b	u	a	a	a	a	a	b	b	u	a	a	b	b	a	a
2	SNP_0011312_9565	88.57	b	a	a	a	a	b	a	b	a	a	a	b	b	b	a	b	a	a	a	a	a	a	u	b	a	b	a	a	a	b	b	b	b	a	a	a	a	a	b	b	b	a	a	b	b	a	a
2	SNP_0016578_5797	90.04	b	a	a	a	a	a	a	b	a	a	a	b	b	b	a	b	a	a	u	a	a	a	b	b	a	b	a	a	a	b	b	b	b	a	a	a	a	u	b	b	b	a	a	b	b	a	a
2	SNP_0001451_334635	91.34	b	a	a	a	a	a	a	b	a	a	a	b	b	b	a	b	a	u	u	a	a	a	b	a	a	b	a	a	a	u	a	b	b	a	a	a	a	a	b	b	b	a	a	b	b	a	a
2	SNP_0009976_7784	92.63	b	a	a	a	a	a	a	b	a	a	a	b	b	b	a	b	u	a	a	a	a	a	b	a	u	b	a	u	a	b	a	b	h	a	a	a	a	a	b	b	b	a	a	b	b	a	a
2	SNP_0038454_2335	93.92	h	a	a	a	a	a	a	b	a	a	a	h	a	h	a	b	a	a	a	a	a	a	h	a	a	h	a	a	a	b	a	h	b	a	a	a	a	a	h	h	h	a	a	b	h	a	a
2	SNP_0059679_1542	95.21	b	a	a	u	a	a	a	b	a	a	a	b	b	b	a	b	a	a	a	u	a	a	b	a	b	b	a	a	a	b	a	b	b	u	u	u	a	a	b	b	b	a	a	b	b	u	h
2	SNP_0003309_122056	96.32	b	a	a	a	a	a	a	b	a	u	a	b	b	b	a	u	u	a	a	a	a	a	b	a	b	b	a	a	a	b	a	b	b	a	a	a	a	a	b	b	b	u	a	b	b	a	h
2	SNP_0004454_11367	97.42	u	a	a	a	a	a	a	b	a	a	a	b	b	b	a	b	a	b	a	a	a	a	b	a	b	b	a	a	a	u	a	b	b	a	a	a	u	u	b	b	b	a	a	b	b	a	h
2	SNP_0024133_2479	98.53	b	a	a	a	a	a	a	u	a	a	h	b	b	b	h	b	a	b	a	a	a	a	b	a	u	b	a	a	a	b	a	b	b	a	a	a	a	a	b	b	a	a	a	b	b	a	h
2	SNP_0143943_229	99.64	b	a	a	a	a	a	a	b	a	a	h	u	b	b	a	b	a	b	a	a	a	a	b	a	u	b	a	a	a	b	a	b	u	a	a	u	a	a	b	b	a	a	a	b	b	a	h
2	SNP_0003040_313864	100.93	b	h	a	a	a	a	a	b	a	a	h	b	b	b	a	b	a	b	a	a	a	a	b	a	b	b	a	a	a	b	a	b	b	a	a	a	a	a	b	b	a	a	a	b	b	a	h
2	SNP_0010637_48710	103.89	b	u	a	a	a	a	a	b	a	a	a	b	b	b	a	b	a	b	a	a	a	a	b	a	b	b	a	a	a	b	a	b	b	a	a	a	a	a	b	b	a	a	a	b	b	a	h
2	SNP_0047330_369	106.66	b	a	u	u	a	a	a	b	a	a	h	b	b	b	a	b	u	b	a	a	a	a	b	a	b	b	a	a	a	u	a	b	b	a	b	a	a	a	b	b	a	a	a	b	b	a	h
2	SNP_0003542_169618	107.76	b	a	u	a	a	a	u	b	a	a	b	b	b	b	a	b	a	b	a	a	a	a	b	a	b	b	a	a	a	b	a	b	b	a	b	a	a	u	b	b	a	a	a	b	b	a	h
2	SNP_0163344_1376	108.87	u	h	u	u	a	a	a	b	a	a	b	b	b	b	a	b	a	b	a	a	a	a	b	a	b	b	a	a	a	b	a	b	b	a	b	a	a	a	a	b	a	a	a	b	b	a	u
2	SNP_0033386_2590	110.16	b	u	a	a	a	a	a	b	a	a	b	b	b	b	a	b	a	b	a	a	a	a	b	a	b	b	a	a	a	b	a	b	b	a	b	a	a	a	a	u	a	a	a	b	b	a	h
2	SNP_0002875_88403	111.27	b	a	a	a	a	a	a	b	a	u	b	b	b	b	a	b	a	b	a	a	a	a	b	a	b	b	a	a	a	b	a	b	b	a	b	a	a	a	a	h	a	a	a	b	b	a	a
2	SNP_0015650_5504	112.93	b	a	a	u	a	a	a	b	u	a	b	b	b	b	a	b	a	h	a	a	a	a	b	a	b	b	a	a	a	b	a	b	u	a	b	a	a	a	b	b	a	a	a	b	b	a	h
2	SNP_0011771_13928	114.59	b	a	a	a	u	a	a	b	a	a	b	b	b	b	a	b	a	u	a	b	a	a	b	a	u	b	u	a	a	b	a	b	b	b	h	a	a	a	b	a	a	a	a	b	b	a	h
2	SNP_0006025_47741	115.7	b	a	a	a	a	a	a	b	a	a	b	b	b	b	a	b	a	b	a	b	a	a	b	a	b	b	u	a	a	b	a	b	b	b	u	a	a	a	b	a	a	a	a	b	b	a	a
2	SNP_0008798_12770	116.8	b	a	u	a	a	a	a	b	a	a	b	b	b	a	a	b	a	b	a	b	a	a	b	a	b	b	a	a	a	b	a	b	b	b	h	a	a	a	b	a	a	a	b	b	b	a	a
2	PT52570	117.91	b	a	a	a	a	a	a	a	a	a	b	b	u	a	a	b	a	b	a	b	a	a	b	a	b	a	a	a	a	b	u	b	b	b	h	a	a	a	b	a	a	a	b	b	b	a	a
2	PT53345	119.02	b	a	a	b	a	a	a	a	a	a	b	b	b	a	a	b	a	b	a	b	a	a	b	a	u	a	a	a	a	b	a	b	b	b	h	a	a	a	b	a	a	a	b	b	b	a	a
2	TM10179	120.13	b	a	a	b	a	a	a	a	a	a	b	b	b	a	a	b	a	b	a	b	a	a	b	a	b	a	a	a	a	b	a	b	b	b	a	a	a	a	b	a	a	a	b	b	b	a	a
2	SNP_0007273_21427	121.23	b	a	u	b	a	a	a	a	a	a	a	b	b	a	a	b	u	b	a	b	a	a	b	a	b	a	a	a	a	b	a	b	b	b	a	a	a	a	b	a	u	a	b	b	b	a	b
2	SNP_0006639_145391	123.63	b	a	a	b	a	a	a	a	a	u	a	b	b	a	a	b	b	u	u	b	a	u	b	a	b	a	u	a	a	b	a	b	b	b	a	a	b	a	a	u	b	u	b	b	b	a	b
2	SNP_0005851_110212	125.48	b	a	a	b	a	a	a	a	a	a	a	b	b	a	a	b	a	b	a	b	b	a	b	a	b	a	a	a	a	b	a	b	b	b	a	a	b	a	a	a	b	a	b	b	b	a	b
2	SNP_0001599_326126	128.43	b	a	a	b	a	a	a	a	a	a	a	b	b	a	a	b	a	b	a	b	b	a	b	a	b	a	a	u	a	b	b	b	u	b	a	a	b	a	u	a	b	a	b	b	b	h	b
2	SNP_0005886_9798	129.91	b	a	a	b	a	a	a	b	a	a	a	b	b	a	a	b	a	u	a	b	b	a	b	a	b	a	a	a	a	b	b	b	b	b	a	a	b	a	b	a	b	a	b	b	b	h	b
2	SNP_0652736_226	133.05	b	a	a	a	a	a	a	b	a	a	a	b	b	a	a	b	a	b	a	b	a	a	a	a	b	u	a	a	a	b	b	b	b	b	a	a	b	a	u	a	b	a	b	b	b	b	b
2	SNP_0003968_107517	134.52	u	a	a	b	a	a	a	b	a	a	a	a	u	a	a	u	a	b	a	h	a	a	a	a	b	a	u	a	a	b	b	b	b	b	a	a	b	a	b	a	b	a	b	b	b	b	b
2	InDel_0010036_37179	136.37	b	a	a	b	u	a	a	b	u	a	u	a	b	a	a	b	a	b	a	h	b	a	b	u	b	a	a	a	a	b	b	b	b	b	a	a	a	u	b	u	u	u	b	b	b	b	b
2	TM11079	137.84	b	a	a	a	a	a	a	b	a	a	a	a	b	a	a	b	a	b	a	h	b	a	b	a	b	a	a	a	a	b	b	b	b	b	a	a	a	a	b	a	b	b	b	b	b	b	b
2	SNP_0139541_1343	138.95	b	a	a	a	a	a	a	b	a	a	a	a	b	a	a	b	a	b	a	h	b	a	b	a	b	a	a	a	a	b	h	b	b	b	a	a	a	a	b	a	b	b	b	b	b	b	b
2	SNP_0004013_64254	140.43	b	a	a	a	a	a	a	b	a	a	a	a	b	a	a	b	a	b	a	h	u	a	b	a	b	a	a	a	a	b	h	b	u	b	a	a	a	a	b	a	b	b	b	b	b	b	b
2	SNP_0167553_683	141.53	b	a	a	a	b	a	b	b	a	u	a	u	b	a	a	b	a	b	a	h	b	a	u	a	b	a	a	a	a	u	a	b	b	b	a	a	a	a	b	a	b	b	b	b	b	b	u
2	SNP_0133024_179	142.64	b	a	a	a	b	a	b	b	a	a	u	a	b	u	a	b	a	b	a	u	b	a	b	a	u	a	a	a	a	b	u	b	u	b	a	u	a	a	b	u	b	b	b	b	b	b	b
2	SNP_0264889_695	143.75	b	a	a	a	b	a	b	b	a	a	a	a	b	a	a	b	a	b	a	h	b	a	b	a	b	a	a	a	a	b	h	b	b	b	a	a	a	a	b	a	b	b	b	b	b	b	u
2	SNP_0197325_982	145.96	b	a	a	a	b	a	b	b	a	u	a	a	b	a	a	b	a	a	a	h	b	a	b	a	b	a	a	a	a	b	h	b	b	b	a	a	a	a	b	a	b	b	b	b	b	b	u
2	SNP_0010254_5877	147.25	b	a	a	a	b	u	b	b	a	a	a	a	b	a	a	b	a	a	u	b	b	a	b	a	b	a	a	a	a	b	a	b	b	b	a	a	a	a	u	a	b	b	b	b	b	b	b
2	SNP_0004103_135271	149.1	b	u	a	a	a	a	b	b	a	a	b	a	b	a	a	b	a	a	a	a	b	a	b	a	b	a	a	a	a	b	a	b	b	b	a	a	a	a	b	a	b	b	b	b	b	b	b
2	TM11077	151.87	b	a	a	a	a	a	a	b	a	a	b	b	b	a	a	b	a	a	a	b	b	a	b	a	b	a	a	a	a	b	b	b	b	b	b	a	a	a	b	a	b	u	b	b	b	b	u
2	TM10028	152.98	b	b	a	a	a	a	a	b	a	a	b	a	b	a	a	b	a	a	a	b	b	a	b	a	b	a	a	a	a	b	a	b	b	a	a	a	a	a	b	a	b	b	b	b	b	b	b
2	SNP_0005994_105608	154.82	u	b	a	u	b	u	a	b	a	u	u	a	b	a	a	b	a	a	a	b	b	a	b	a	b	a	a	a	b	a	a	b	b	a	a	a	a	a	u	a	b	b	a	b	b	b	b
2	SNP_0747602_295	156.67	h	a	a	a	u	a	b	h	a	a	a	a	b	a	a	h	a	h	a	h	h	a	h	a	b	a	a	a	a	b	h	b	b	b	a	a	a	a	b	a	b	h	b	b	b	h	b
3	SNP_0079979_1702	0	a	h	u	b	a	a	a	b	h	b	a	b	a	b	a	h	u	a	a	b	a	h	b	a	b	h	a	h	a	b	b	a	a	a	a	b	u	a	h	b	b	b	b	a	a	a	a
3	SNP_0038213_183	1.29	b	b	a	b	a	u	a	b	a	b	a	u	a	u	a	a	u	b	a	a	u	h	a	a	b	b	u	h	a	b	b	a	a	a	b	u	a	b	a	a	u	u	b	a	a	a	a
3	SNP_0010895_3727	2.4	b	b	a	b	b	a	a	b	a	b	a	b	a	b	a	a	b	a	a	b	b	b	a	a	b	b	a	b	a	b	b	a	a	a	b	b	a	a	a	a	b	b	b	a	a	a	a
3	SNP_0001983_24974	3.51	b	b	a	b	u	a	a	b	a	b	a	b	a	b	a	a	b	a	a	b	b	b	a	a	b	b	a	b	a	b	b	a	a	a	b	b	a	a	a	a	b	u	b	a	a	a	a
3	SNP_0047136_1188	4.61	b	b	a	b	a	b	a	b	a	b	a	b	u	b	a	a	b	b	a	a	b	b	a	a	b	b	a	b	a	b	b	h	a	a	b	u	a	b	a	a	a	b	b	a	a	a	a
3	SNP_0069482_2054	5.9	b	u	a	a	a	a	h	b	a	b	a	b	b	b	a	a	a	b	a	a	b	b	b	a	b	a	a	b	a	b	b	a	a	b	b	b	a	h	a	a	a	b	b	a	a	a	a
3	InDel_0005193_176217	7.01	u	u	a	a	a	a	b	b	b	u	b	h	b	b	a	a	u	b	u	a	a	u	a	a	a	a	a	b	b	a	b	a	u	a	b	b	h	a	a	a	u	b	b	a	b	a	a
3	SNP_0006558_49189	8.3	b	b	a	b	b	a	a	b	a	u	a	b	b	b	a	a	b	a	a	b	b	b	b	a	b	b	a	b	a	b	b	a	a	a	b	b	a	a	a	a	b	b	b	a	a	a	a
3	SNP_0094537_1554	9.41	b	b	a	b	a	a	a	b	a	b	a	b	b	b	a	a	b	a	a	b	b	b	b	a	b	u	a	b	a	b	b	a	a	a	a	b	u	a	a	a	b	b	b	a	u	a	a
3	SNP_0022091_1173	10.7	a	b	a	b	a	a	a	b	a	b	a	b	b	b	a	a	b	u	a	b	b	u	b	a	b	b	a	b	a	b	b	a	a	a	a	b	a	a	a	a	b	b	b	a	a	a	a
3	SNP_0002803_260733	11.81	a	b	a	b	a	a	a	b	a	b	a	b	b	b	a	a	b	a	a	b	b	u	b	a	b	b	a	b	a	b	b	a	a	a	a	b	u	a	b	a	b	b	b	a	a	a	a
3	SNP_0084876_1404	13.47	a	b	a	u	u	a	a	h	a	b	u	h	b	b	a	b	b	a	a	b	b	b	b	a	b	b	a	b	a	u	h	a	a	a	a	b	a	a	b	a	b	b	b	a	a	a	a
3	SNP_0168806_762	14.58	a	b	a	b	a	a	a	b	b	b	a	b	b	b	a	b	b	a	a	b	b	b	b	a	b	b	a	b	a	b	b	a	a	a	a	b	a	a	b	b	b	u	b	a	a	a	a
3	SNP_0184696_229	15.87	a	h	a	b	a	a	a	u	b	h	a	b	u	h	a	b	h	a	u	b	b	b	b	a	b	b	a	b	a	b	u	a	a	u	a	b	a	a	b	b	b	u	b	a	a	u	a
3	SNP_0007576_8478	17.16	a	b	a	b	a	a	a	b	b	b	u	b	a	b	a	u	b	a	a	b	b	b	b	a	b	b	a	b	a	b	b	a	u	a	a	b	a	a	b	b	b	b	b	a	a	a	a
3	SNP_0152767_994	18.27	a	b	a	b	a	a	a	b	b	b	a	b	a	b	a	b	b	a	a	b	a	b	h	a	b	b	a	b	a	b	b	a	a	a	a	b	a	a	b	u	h	b	b	a	a	a	a
3	SNP_0250101_1011	19.37	a	b	a	b	a	a	a	b	b	b	a	b	a	b	a	b	b	a	a	b	a	b	b	a	b	b	a	b	a	b	b	a	a	u	a	b	a	a	b	b	b	b	b	a	a	b	a
3	SNP_0150284_931	20.48	a	b	a	b	a	a	a	b	u	b	a	b	a	b	a	b	b	a	a	b	a	b	b	a	b	b	a	b	a	b	b	a	a	a	a	b	a	a	b	b	b	b	b	a	a	b	a
3	SNP_0004981_124145	21.96	a	b	a	b	a	a	a	b	b	b	a	b	a	b	a	b	b	a	a	b	a	b	b	a	b	b	a	b	a	b	b	a	a	a	a	a	a	a	b	b	u	b	b	a	a	b	a
3	SNP_0017843_8172	23.06	a	b	u	b	a	u	a	u	b	b	u	b	a	b	a	b	b	u	a	u	a	b	b	a	b	b	a	b	a	b	b	a	a	a	u	u	a	a	u	u	b	b	b	a	a	b	a
3	SNP_0197121_964	24.17	a	b	a	b	a	a	a	b	b	u	a	u	a	b	a	b	b	a	a	b	a	b	b	a	b	u	a	b	a	b	b	a	a	a	a	a	a	a	u	b	b	b	b	u	u	b	a
3	SNP_0230548_843	26.2	a	b	a	b	a	a	a	h	b	b	a	b	a	b	a	b	b	a	a	b	a	b	b	a	b	b	a	b	a	b	b	a	a	a	a	a	a	a	b	b	b	b	b	a	a	b	a
3	SNP_0000591_229632	27.68	a	b	a	b	a	a	a	b	b	b	a	u	a	b	a	b	b	a	a	b	a	b	b	a	b	b	a	b	a	b	b	a	a	a	a	a	a	a	b	b	b	b	b	a	a	u	a
3	SNP_0003583_289736	28.78	a	b	a	b	a	a	a	b	b	b	a	b	a	b	a	b	u	a	a	b	a	b	b	a	b	u	a	b	a	b	b	a	a	a	a	a	a	a	b	b	b	b	b	a	a	b	a
3	SNP_0002806_137198	30.08	a	b	a	b	a	a	u	b	b	b	a	b	a	b	a	b	b	a	a	b	u	b	b	a	b	b	a	b	a	b	b	a	a	a	a	a	a	a	b	b	b	b	b	a	a	b	a
3	SNP_0000520_754157	31.18	a	b	a	b	a	a	a	b	b	b	a	b	a	b	a	b	b	a	a	b	a	b	b	a	b	b	a	b	a	b	b	a	a	a	a	a	a	a	b	b	b	b	b	a	a	b	a
3	SNP_0006492_152612	33.03	a	b	a	b	a	a	a	b	b	b	a	b	a	u	a	b	u	a	a	b	a	b	a	a	b	b	a	b	a	b	b	a	a	a	a	a	a	a	b	b	b	b	b	a	a	b	a
3	SNP_0001394_414600	34.14	a	b	a	b	a	a	a	b	b	b	a	b	a	b	a	b	b	a	a	b	a	b	a	a	b	b	a	b	a	b	b	a	a	a	a	a	a	a	b	b	b	b	b	a	a	b	a
3	InDel_0002192_552	36.9	u	u	a	b	a	a	a	b	b	b	a	b	a	u	a	b	b	a	a	b	a	u	a	u	b	b	a	b	a	b	b	a	a	a	a	a	a	b	b	b	b	b	b	a	a	b	u
3	SNP_0002132_175638	38.93	a	b	a	b	a	a	a	b	h	b	a	b	a	b	a	b	b	a	a	b	a	b	a	a	b	b	a	b	a	b	b	a	a	a	a	a	a	b	b	b	b	b	b	a	a	b	a
3	SNP_0001156_591266	40.04	a	b	a	b	a	a	a	b	h	b	a	b	a	b	a	b	b	a	a	b	a	h	a	a	b	b	a	b	a	b	b	a	a	a	a	a	a	b	u	b	b	b	b	a	a	b	a
3	InDel_0002764_327581	41.15	a	u	a	b	a	a	a	b	h	a	a	b	a	b	a	u	b	a	a	b	a	u	a	a	b	b	a	b	a	b	b	a	u	a	a	a	a	b	u	b	b	u	b	a	a	b	a
3	SNP_0218198_499	42.81	a	b	a	b	a	u	a	b	a	a	a	b	a	b	a	u	a	a	a	b	a	b	a	a	b	b	a	b	a	b	b	a	a	a	a	a	a	b	b	b	b	b	b	a	a	b	a
3	SNP_0009647_4473	43.92	a	b	a	b	a	u	a	b	h	a	a	b	a	b	a	b	a	a	a	b	a	b	a	a	b	b	a	b	a	b	b	a	a	a	a	a	a	b	b	b	b	b	b	a	a	b	a
3	SNP_0005926_3729	45.02	u	b	a	b	a	a	a	b	h	a	a	u	a	b	a	b	a	a	a	b	a	b	a	a	b	b	a	a	a	b	b	a	a	a	a	a	a	b	b	b	b	b	b	a	a	b	a
3	SNP_0024283_2255	46.13	a	b	a	b	a	a	a	b	h	a	a	b	a	b	a	b	a	a	a	b	a	b	a	b	b	b	a	a	a	b	b	a	a	a	a	a	a	u	a	b	b	b	b	u	a	b	a
3	SNP_0000427_507047	47.24	a	b	a	b	a	a	a	b	h	a	a	b	a	b	a	b	a	a	a	b	a	b	a	b	b	b	a	a	a	a	b	a	a	a	a	a	a	b	a	b	b	b	b	a	a	b	a
3	SNP_0008282_12972	48.34	a	b	a	b	a	a	a	b	h	u	a	b	a	b	a	b	a	a	a	b	a	b	a	b	b	b	a	a	a	a	b	a	a	a	a	a	b	b	a	b	b	b	b	a	a	b	a
3	SNP_0007147_8093	49.45	u	b	a	u	a	a	a	b	a	a	a	b	a	b	a	b	a	a	a	b	a	b	a	b	u	b	a	a	a	a	b	a	a	a	a	a	b	b	a	b	b	b	b	a	a	b	a
3	SNP_0033694_3092	50.56	a	b	a	b	a	a	a	b	a	a	a	h	a	b	a	b	a	b	a	b	a	b	a	b	b	b	a	a	a	a	b	a	a	a	a	a	b	u	a	b	u	b	b	a	a	b	a
3	SNP_0308167_685	51.67	a	b	a	b	a	a	u	b	a	a	a	b	a	b	a	b	a	b	a	b	a	b	a	b	b	b	a	a	a	a	b	a	u	a	a	a	b	b	a	b	b	b	b	a	a	b	a
3	SNP_0109491_1084	52.77	a	u	a	b	a	a	a	h	a	a	a	b	a	b	a	b	b	u	a	h	a	b	a	b	h	b	a	a	a	a	b	a	a	a	a	a	b	b	a	b	b	b	b	a	a	b	a
3	TM21082	53.88	a	b	a	b	a	a	a	b	a	a	a	b	a	b	a	b	b	b	a	b	a	b	a	b	a	b	a	a	a	a	b	a	a	b	a	h	b	b	a	b	b	b	b	a	a	b	a
3	SNP_0423547_386	54.99	a	b	a	b	a	a	a	b	a	a	a	b	a	b	a	b	b	b	a	b	a	b	a	b	a	b	a	a	a	u	h	a	a	b	a	h	b	b	a	b	b	b	b	a	a	h	a
3	SNP_0002045_254315	56.28	a	b	a	b	a	a	a	b	a	a	a	b	a	b	a	b	b	b	a	b	a	b	a	b	a	b	a	a	a	a	b	a	a	b	a	a	b	b	a	b	b	b	b	a	a	b	a
3	TM21076	57.38	a	b	a	b	a	a	a	b	a	a	a	b	a	b	a	b	b	b	a	b	a	b	a	b	a	b	a	a	a	a	b	a	a	b	a	a	b	b	a	b	b	b	b	b	a	b	a
3	SNP_0021808_3788	58.49	a	b	a	b	a	a	a	b	a	a	a	b	a	b	a	b	b	b	a	b	a	b	a	a	a	b	a	a	a	a	b	a	a	b	a	a	b	b	a	b	b	b	b	b	a	b	a
3	SNP_0000422_808041	59.6	a	b	u	b	a	u	a	b	u	a	a	b	a	b	a	b	b	b	a	b	a	b	a	a	u	b	a	a	a	u	b	a	a	u	a	a	b	u	a	b	u	u	b	b	a	b	u
3	SNP_0000531_581738	62.18	a	b	a	b	u	a	a	b	a	a	a	b	u	b	a	b	b	b	u	b	a	b	a	a	a	b	a	a	a	a	b	a	a	b	a	a	b	b	a	b	a	u	b	b	a	b	a
3	SNP_0247065_1185	64.21	u	u	u	u	a	u	a	b	a	a	u	b	u	b	a	u	b	u	a	b	u	u	u	u	a	b	a	a	a	a	b	a	a	b	u	u	b	b	a	b	u	b	b	b	a	b	a
3	SNP_0095078_1318	65.32	a	b	a	u	a	a	a	b	a	a	u	b	a	b	a	b	b	b	a	b	a	b	a	a	a	b	a	a	a	a	b	a	a	b	a	a	b	u	a	b	a	b	b	b	a	b	a
3	SNP_0055432_2499	66.61	a	u	u	u	a	a	a	b	a	a	a	b	b	b	a	u	b	u	a	b	a	b	a	a	u	b	a	u	a	u	b	a	a	b	a	a	b	a	a	b	a	u	b	u	a	u	a
3	SNP_0016000_4993	67.9	a	b	a	b	h	h	a	b	a	a	h	b	b	b	a	b	b	b	a	b	h	b	a	a	a	b	h	a	a	a	b	a	h	b	a	h	b	h	a	b	a	b	b	b	a	b	a
3	SNP_0226174_605	69.38	a	b	a	h	a	a	a	b	a	a	a	b	b	h	a	b	b	h	a	h	a	h	a	a	a	h	u	a	a	a	b	a	a	b	a	a	b	a	a	h	a	b	b	h	a	b	a
3	SNP_0026359_2123	70.67	a	b	a	b	a	a	a	b	a	a	a	b	b	b	a	b	b	b	a	u	a	b	a	a	a	b	a	a	a	a	b	a	a	b	a	a	b	a	a	b	a	b	b	b	a	b	a
3	SNP_0010859_12695	71.78	a	b	a	u	a	a	a	b	a	a	a	b	b	b	a	b	b	b	a	a	a	u	a	a	a	b	a	a	a	a	b	a	a	b	a	a	b	a	a	b	a	b	b	b	a	b	a
3	SNP_0002402_309528	73.07	a	b	a	b	a	a	a	b	u	a	a	u	b	b	a	b	b	b	u	a	a	b	a	a	a	b	a	a	b	a	b	a	a	b	a	a	b	a	a	b	a	b	b	b	a	b	a
3	SNP_0008254_5611	74.18	a	b	a	b	a	a	a	b	a	a	a	b	b	b	a	b	b	b	a	a	a	u	a	a	a	b	a	a	b	a	b	a	a	b	a	a	b	a	a	b	a	b	b	b	a	b	a
3	SNP_0055255_2758	75.28	a	b	a	b	a	u	a	b	a	a	a	b	b	b	a	b	b	b	a	a	a	b	a	a	a	b	a	a	b	a	b	a	a	b	a	a	b	a	a	b	a	b	b	b	a	b	a
3	SNP_0003770_218561	76.39	u	b	a	b	a	a	a	b	a	a	b	b	b	b	a	b	b	b	a	a	a	b	a	a	a	a	a	a	b	a	b	a	a	b	a	a	b	a	a	h	u	u	b	b	a	b	a
3	SNP_0089711_1767	77.5	a	b	a	u	a	a	a	b	a	a	b	b	b	b	a	b	b	h	a	u	a	b	a	a	a	a	a	a	b	a	b	a	a	b	a	b	b	a	a	b	a	b	b	b	a	b	a
3	SNP_0002580_333039	78.6	a	b	a	b	a	u	a	b	a	a	b	b	b	b	a	b	b	b	a	a	a	b	u	a	a	a	a	a	b	a	b	a	a	b	a	b	b	a	a	h	a	b	b	b	a	b	a
3	SNP_0006451_122226	79.71	a	b	a	b	a	a	a	b	a	a	b	b	b	b	a	b	b	b	a	a	a	b	a	a	a	a	a	a	b	a	b	a	a	b	a	b	b	u	a	h	a	b	b	b	a	b	a
3	SNP_0018193_7523	81.37	a	b	a	b	a	a	a	b	a	a	b	b	b	h	a	b	h	b	a	a	b	b	a	a	a	a	a	a	b	a	b	b	b	b	a	b	b	a	a	a	a	b	b	b	a	b	a
3	SNP_0877359_116	82.85	a	u	a	b	a	a	a	b	u	u	b	u	b	b	u	b	u	b	a	a	a	b	a	a	a	a	a	a	b	a	b	a	u	b	a	u	b	a	u	h	a	b	b	b	a	b	a
3	SNP_0075806_1107	83.95	a	b	a	b	a	a	a	b	a	a	b	b	h	b	a	h	b	b	a	a	a	h	a	a	a	a	a	a	b	a	b	a	u	b	a	b	b	a	a	a	a	b	h	b	a	b	a
3	SNP_0005726_103847	87.65	a	b	u	b	u	a	a	b	a	a	b	b	b	b	a	b	b	u	u	a	b	b	a	a	a	a	a	a	b	a	b	b	b	b	a	b	b	a	a	b	a	b	b	b	u	b	a
3	SNP_0128192_1394	88.76	a	b	a	b	a	a	a	b	a	a	b	b	b	b	a	b	b	b	a	a	b	b	a	a	a	a	a	a	b	a	b	b	b	b	a	b	b	a	u	b	a	b	b	b	a	b	a
3	SNP_0234546_336	90.05	a	b	a	b	a	a	a	b	a	a	b	b	b	b	a	b	b	b	a	a	b	b	a	a	a	a	a	a	b	a	b	b	b	b	a	b	h	a	a	b	a	b	b	b	a	b	a
3	SNP_0432583_339	91.16	a	b	a	b	a	a	a	b	a	a	b	b	b	b	a	b	b	b	a	a	b	b	a	a	a	a	a	a	b	a	b	b	b	b	a	b	b	a	a	b	a	b	b	b	a	b	a
3	SNP_0000497_641161	92.26	a	b	a	b	a	a	a	b	a	a	b	b	b	b	a	b	b	b	a	a	b	b	a	a	a	a	a	a	b	a	b	b	b	b	a	b	b	a	a	b	a	b	b	b	a	b	a
3	SNP_0178141_339	93.37	a	u	a	b	a	a	a	b	a	a	b	b	b	b	a	b	b	b	a	a	b	b	a	a	a	b	a	a	b	a	b	b	b	b	a	b	b	a	a	b	a	b	b	b	a	b	a
3	TM39244	94.48	a	b	a	b	a	a	a	a	a	a	b	b	b	b	a	b	b	b	a	a	b	b	a	a	a	b	a	a	b	a	b	b	b	b	a	b	b	a	a	b	a	b	b	b	a	b	a
3	SNP_0272084_415	96.32	a	b	a	b	a	u	u	b	a	a	b	b	b	b	a	u	b	b	u	a	b	b	a	a	a	b	a	a	b	a	b	b	b	b	a	b	b	a	a	b	a	b	b	b	a	b	a
3	SNP_0003564_712	97.43	a	b	a	b	a	a	a	b	a	a	b	b	b	b	a	b	b	b	a	a	b	b	a	a	a	b	a	a	b	a	b	b	b	b	a	b	b	u	a	b	a	b	b	b	a	b	a
3	SNP_0136082_432	98.72	a	b	a	b	a	a	a	u	a	a	b	b	u	b	a	b	b	b	a	a	b	b	a	a	a	b	a	a	b	a	b	b	b	b	a	b	b	a	a	b	a	b	b	b	a	b	a
3	SNP_0010609_40667	100.01	a	b	a	b	a	a	u	b	a	a	b	b	b	b	a	b	b	b	a	a	b	b	a	a	u	b	a	a	b	a	b	b	b	b	a	b	b	a	a	u	a	b	b	b	a	b	a
3	SNP_0031242_1218	101.12	a	b	a	b	a	a	a	b	a	a	u	b	b	b	a	b	b	b	a	a	b	b	a	a	a	b	a	a	b	a	b	b	b	u	a	b	b	a	a	b	a	b	b	b	a	b	b
3	SNP_0138819_915	102.23	a	b	a	b	a	a	a	b	a	a	b	b	b	b	a	b	b	b	a	a	b	b	a	a	a	b	a	a	b	a	b	b	u	b	a	b	b	a	a	b	a	b	b	b	a	b	b
3	SNP_0475042_260	103.33	a	b	u	b	a	u	a	b	u	a	b	b	b	b	a	b	b	b	a	u	b	b	a	a	a	b	a	a	b	a	b	b	u	b	a	b	b	a	a	b	u	u	u	b	a	b	b
3	SNP_0056651_1398	104.44	u	b	a	b	a	b	a	b	a	a	b	b	b	b	a	b	u	b	a	a	b	b	a	a	a	b	a	a	b	a	b	b	b	b	a	b	b	a	u	b	a	b	b	b	u	b	b
3	SNP_0003427_28113	106.1	u	b	a	b	a	b	a	b	a	a	b	b	b	b	a	b	b	b	a	a	b	b	u	a	a	b	a	a	b	a	b	b	b	b	a	b	b	a	b	b	a	b	b	b	a	b	b
3	SNP_0003427_235865	107.39	a	b	a	b	a	b	u	b	a	a	b	b	b	b	a	b	b	b	a	b	b	b	a	u	a	b	a	a	b	a	b	b	b	b	a	b	b	a	b	b	a	b	b	b	a	b	b
3	SNP_0038627_887	108.68	a	b	a	b	a	b	a	b	a	a	b	b	b	b	a	b	b	b	a	b	b	b	a	a	a	b	a	a	b	a	b	b	b	b	a	b	b	a	b	b	a	b	b	b	a	b	b
3	SNP_0002212_116399	109.79	a	b	a	b	a	h	a	b	a	a	b	b	b	b	a	b	b	b	a	b	b	b	a	a	a	b	a	a	b	a	b	b	b	b	a	b	b	a	b	b	a	u	b	b	a	u	b
3	SNP_0231057_710	111.27	a	b	a	b	a	h	a	b	a	a	b	b	b	b	a	b	b	b	a	b	b	b	a	a	a	b	a	a	b	a	b	b	b	b	b	b	b	a	b	b	a	b	b	b	a	b	b
3	SNP_0005549_5731	113.67	a	b	a	b	u	h	a	b	a	a	u	b	u	b	a	b	u	b	a	b	b	b	b	a	a	b	a	a	b	a	b	b	b	b	b	b	b	a	b	b	a	b	b	b	a	b	b
3	InDel_0022063_649	115.51	u	b	u	b	a	u	a	b	a	h	b	u	b	b	a	h	b	b	a	u	b	b	u	a	a	b	a	a	b	a	b	h	b	u	b	b	b	a	u	b	a	b	b	b	a	b	b
3	InDel_0005229_187781	116.8	b	b	a	u	u	u	u	b	b	u	u	b	a	b	a	h	a	b	u	b	u	b	u	a	a	b	a	a	a	a	a	b	b	u	b	u	b	u	u	a	b	b	b	b	a	a	u
3	SNP_0026396_4111	118.1	b	b	a	h	a	a	a	b	b	a	h	h	a	b	a	a	a	b	a	b	h	h	h	a	a	h	a	a	a	b	a	h	b	b	b	a	h	a	b	u	b	h	h	h	u	a	h
3	SNP_0003280_279568	126.65	b	b	h	b	b	u	a	b	b	b	b	b	h	b	a	b	a	b	a	b	b	h	b	h	h	b	h	h	a	b	h	b	b	b	b	h	b	a	b	h	b	b	b	b	a	a	b
3	SNP_0220356_508	127.94	b	b	a	b	u	a	a	b	b	h	b	b	h	b	a	h	a	b	h	b	b	b	b	h	h	b	h	h	a	b	h	b	b	b	b	h	b	a	b	a	b	b	b	b	a	a	b
3	SNP_0001647_231646	129.23	b	b	h	b	b	a	a	b	b	h	b	b	h	b	a	h	a	b	h	b	b	h	b	h	h	b	h	h	a	b	h	b	b	b	b	h	b	a	b	a	b	b	b	b	a	a	b
4	SNP_0182322_380	0	h	a	b	u	a	a	h	a	a	a	a	h	a	b	b	a	h	b	h	b	a	b	a	a	h	a	a	a	a	a	a	h	h	b	h	a	b	h	a	h	a	h	h	a	a	h	a
4	SNP_0412293_349	1.48	b	a	b	b	a	a	h	a	a	a	a	h	a	h	b	a	b	b	h	b	u	h	a	a	h	a	a	a	b	a	a	h	h	h	h	a	h	h	h	b	a	b	b	a	a	b	h
4	SNP_0318454_197	2.77	b	a	u	u	a	a	b	a	a	a	a	h	a	b	b	a	b	b	h	b	a	b	a	a	h	a	a	a	a	a	a	b	u	b	b	a	b	b	a	h	a	b	h	a	a	b	a
4	SNP_0067482_210	4.06	h	a	u	a	a	a	b	a	a	a	a	b	a	u	h	a	u	b	b	b	a	u	a	a	b	a	a	a	a	a	a	h	b	b	b	a	a	b	a	h	a	u	b	a	a	b	a
4	SNP_0322747_308	5.17	b	a	b	b	a	a	b	a	a	a	u	b	a	b	b	a	b	b	h	a	b	b	h	a	b	b	a	a	a	a	a	b	b	b	b	a	b	b	a	h	a	b	b	a	b	b	u
4	SNP_0108426_1687	6.27	b	a	b	b	u	a	b	a	a	a	a	b	a	b	b	a	b	b	b	a	a	b	a	a	b	a	a	a	a	a	a	b	b	b	b	a	b	b	a	b	a	b	b	a	a	b	a
4	SNP_0213931_592	7.57	b	a	b	b	a	a	b	a	a	a	a	b	a	b	b	a	b	b	b	a	u	b	u	a	b	a	u	a	u	a	a	b	b	b	b	a	b	b	a	b	a	h	b	a	a	b	a
4	TM36331	8.67	b	a	b	b	a	a	b	a	a	a	a	b	a	b	b	a	b	b	b	b	a	b	a	a	b	a	a	a	a	a	a	b	b	b	b	a	b	b	a	b	a	b	b	a	a	b	a
4	SNP_0008761_1365	9.96	b	a	b	b	a	a	b	a	a	a	u	b	a	b	b	a	b	b	h	b	a	b	a	a	b	a	a	a	a	a	a	b	b	b	b	a	b	b	u	b	a	u	b	a	a	b	a
4	SNP_0268121_675	11.07	b	u	b	b	a	a	b	a	a	a	a	b	a	b	b	a	b	b	h	b	a	b	a	a	b	u	a	a	a	a	a	b	b	b	b	a	b	b	a	b	a	b	b	a	a	b	b
4	TM32589	12.55	b	a	b	b	a	a	b	a	a	a	a	b	a	b	b	a	b	b	h	b	a	b	a	a	b	a	a	a	a	a	a	b	b	b	b	a	b	b	b	b	a	b	b	a	a	b	b
4	SNP_0209533_636	13.65	b	a	b	b	a	a	b	a	a	u	a	b	a	b	b	a	b	b	h	b	a	b	a	a	b	a	a	a	a	a	a	b	b	b	b	a	b	b	b	b	a	b	b	a	a	b	b
4	SNP_0052104_2642	14.76	b	a	b	u	a	a	b	a	a	a	a	b	a	b	b	a	b	b	a	b	a	b	a	a	b	a	a	a	a	a	a	b	b	b	b	a	b	b	b	b	a	b	b	a	a	b	b
4	TM37182	16.05	b	a	b	b	a	a	b	a	a	a	a	b	a	b	b	a	b	b	h	b	a	b	a	a	b	a	a	a	a	a	a	b	b	b	b	a	b	b	b	b	a	b	b	a	a	b	b
4	SNP_0034524_840	17.16	u	a	b	b	a	a	b	a	a	a	a	b	a	b	b	a	b	b	a	b	a	b	a	a	b	a	a	u	a	a	u	b	b	u	b	a	b	b	b	b	a	u	b	a	a	b	b
4	SNP_0331377_277	18.27	b	a	b	b	a	a	b	a	a	a	a	b	a	b	b	a	b	b	h	b	a	b	a	a	b	a	a	a	a	a	a	b	b	b	b	a	b	b	b	b	a	b	b	a	a	b	b
4	SNP_0197600_238	19.37	b	a	b	b	a	a	b	a	a	a	a	b	a	b	b	a	b	b	h	b	a	b	a	a	b	a	a	a	a	a	a	b	b	b	b	a	b	u	b	b	a	b	b	a	a	b	b
4	SNP_0326187_575	20.67	b	a	b	b	a	a	b	a	a	a	a	b	a	b	b	a	h	b	h	b	a	b	a	a	b	a	a	a	a	a	a	b	b	b	b	a	b	b	b	b	a	b	b	a	a	b	u
4	SNP_0137932_236	21.77	b	a	b	b	a	a	b	a	a	a	a	b	a	b	b	a	b	b	h	b	a	b	a	a	b	a	a	a	a	u	a	b	b	b	b	a	b	b	b	b	a	b	b	u	a	b	u
4	SNP_0516675_338	22.88	b	a	b	b	a	a	b	a	a	u	a	b	a	b	b	a	b	u	h	b	a	b	a	a	b	a	a	a	a	a	a	b	b	b	b	a	b	b	b	b	a	b	b	a	a	h	b
4	SNP_0756768_253	23.99	b	a	b	b	a	a	h	a	a	a	a	b	a	b	b	a	b	b	h	b	a	b	a	a	b	a	a	a	a	a	a	b	u	b	b	a	b	b	b	b	a	b	b	a	a	b	b
4	SNP_0160244_336	25.09	b	u	b	b	a	a	b	a	a	a	a	b	a	b	b	a	b	b	u	b	a	b	a	a	b	a	a	u	b	a	a	b	u	b	b	a	b	b	b	b	a	b	b	a	a	b	u
4	TM36816	26.2	b	a	b	b	a	a	b	a	a	a	a	b	a	b	a	a	b	b	b	b	a	b	a	a	b	a	a	a	b	a	a	b	b	b	b	a	b	b	b	a	a	b	b	a	a	b	b
4	SNP_0028874_904	27.31	b	a	b	b	u	a	b	a	a	a	a	u	a	b	a	a	b	b	b	u	a	b	a	a	b	a	u	a	b	a	a	b	b	b	b	a	b	b	u	a	a	b	b	a	a	b	b
4	SNP_0031356_188	28.41	b	a	u	b	a	a	b	a	a	a	a	b	a	b	a	a	b	b	b	u	a	b	a	u	b	a	a	u	b	a	a	u	b	b	b	a	b	u	b	a	a	b	b	a	a	b	b
4	SNP_0029314_366	29.71	b	a	u	b	a	a	b	a	a	a	a	b	a	b	a	a	b	b	b	b	a	b	a	a	b	a	a	a	u	a	a	b	b	b	b	a	b	a	b	a	a	b	b	u	a	b	b
4	TM36275	30.81	b	b	b	b	a	a	b	a	a	a	a	a	a	b	a	a	b	b	b	b	a	b	a	a	b	a	a	a	b	a	a	b	b	b	b	a	b	a	h	a	a	h	b	a	a	b	b
4	SNP_0006877_335	31.92	b	b	b	b	a	a	b	a	a	a	a	b	a	b	a	a	b	b	b	b	a	b	a	a	b	a	a	a	b	a	a	b	b	b	b	a	b	a	b	a	a	b	b	a	a	b	b
4	SNP_0003207_296188	33.03	b	b	b	u	a	a	b	a	a	a	a	b	a	b	a	a	a	b	b	b	a	b	a	a	b	a	a	a	b	a	a	b	b	b	b	a	b	a	b	a	a	b	b	a	a	b	b
4	SNP_0537800_432	34.13	b	b	b	u	a	u	u	a	a	a	a	b	a	b	a	a	a	b	b	b	a	b	a	a	b	a	a	a	b	a	a	b	b	b	b	a	b	a	b	a	a	b	b	a	a	b	b
4	SNP_0029643_546	35.24	b	b	b	a	u	a	b	a	a	a	a	b	a	b	a	a	b	b	b	b	a	b	a	a	b	a	a	a	b	a	a	b	b	b	b	a	b	a	b	a	a	b	b	u	a	b	b
4	SNP_0352866_447	36.35	b	h	b	a	a	a	b	a	a	a	a	b	a	a	a	a	h	h	h	b	a	b	a	a	h	a	a	a	b	a	a	b	h	h	b	a	u	a	u	a	a	b	b	a	a	b	b
4	SNP_0001658_302892	37.46	b	b	b	a	u	a	b	a	a	a	u	b	a	a	a	a	b	b	h	b	a	b	a	a	b	a	a	a	b	a	a	b	u	b	b	a	b	a	b	a	a	b	b	a	a	u	b
4	SNP_0003290_137409	39.12	b	b	b	u	u	a	u	a	a	a	a	b	a	a	a	a	b	b	b	b	a	b	a	a	b	a	a	a	b	u	a	b	b	b	b	a	b	a	b	a	a	b	b	a	a	b	b
4	SNP_0002880_325393	40.22	b	b	b	a	a	a	u	a	a	a	a	b	a	b	a	a	b	b	b	b	a	b	a	a	b	a	a	a	b	a	a	b	b	u	b	a	b	b	b	a	a	b	b	a	a	b	b
4	SNP_0005980_57713	41.7	b	b	b	a	a	a	b	a	a	a	a	b	a	b	a	a	b	u	b	b	a	b	a	a	b	a	a	a	b	a	a	b	b	b	b	a	b	b	b	a	a	b	b	a	u	b	b
4	SNP_0006115_167113	42.81	u	b	b	a	a	a	b	a	a	a	a	b	a	u	a	a	b	b	b	b	a	b	a	a	b	a	a	a	b	a	a	b	b	u	b	a	b	b	b	a	a	b	b	a	b	b	b
4	SNP_0001827_374834	43.91	b	b	b	a	a	a	b	a	a	a	a	b	a	b	a	a	b	b	b	b	a	b	a	a	b	a	a	a	b	a	a	b	b	b	a	a	b	b	b	a	a	b	b	a	b	b	b
4	SNP_0002753_163713	45.02	b	b	b	a	a	a	b	a	a	a	a	u	a	b	a	a	b	u	a	b	a	a	a	a	b	a	a	a	b	a	a	b	b	b	a	a	b	b	b	a	a	b	b	a	b	b	b
4	SNP_0004416_164774	46.13	b	b	b	a	u	a	u	a	u	b	a	b	a	u	a	a	u	u	a	b	a	a	a	b	b	a	a	a	b	a	u	b	u	b	a	a	u	u	b	u	a	u	b	a	u	b	u
4	SNP_0123494_1722	47.6	b	b	b	a	a	b	b	a	a	b	u	u	u	b	a	a	b	b	a	b	a	a	a	b	b	a	u	a	b	a	a	b	b	b	a	u	b	b	b	u	a	b	b	a	b	b	b
4	SNP_0188883_523	48.71	b	b	b	a	a	b	b	a	a	b	a	b	a	b	a	a	b	b	a	b	a	a	u	b	b	a	b	a	b	a	a	b	b	b	a	a	b	b	b	a	a	b	b	a	h	b	b
4	SNP_0019897_4729	50.74	b	b	b	a	a	b	h	a	a	b	a	b	a	b	a	u	b	b	a	b	a	a	h	b	b	a	b	a	b	a	a	b	b	b	a	a	b	b	b	a	u	b	b	a	b	b	b
4	SNP_0201693_891	51.85	b	h	h	a	a	b	b	a	h	b	a	h	a	b	a	a	h	b	a	h	a	a	b	b	h	a	u	a	h	a	a	h	b	b	a	a	b	b	h	a	a	b	h	a	b	b	h
4	SNP_0012101_1403	53.32	b	u	b	a	a	b	b	a	a	b	a	u	a	b	a	a	b	b	a	u	a	a	b	b	b	a	b	a	b	a	a	b	b	b	a	a	a	b	b	a	a	u	b	a	b	b	b
4	SNP_0049220_2854	54.8	b	b	b	a	a	b	b	a	a	b	a	b	a	b	a	a	b	b	a	b	a	a	b	b	b	a	b	a	b	a	a	b	b	b	a	a	a	b	b	a	u	u	a	a	b	b	b
4	SNP_0007190_2028	56.65	b	b	b	h	a	b	b	a	a	b	a	b	a	b	a	a	b	b	a	b	a	a	b	b	b	a	b	a	b	a	a	b	b	b	a	a	a	b	b	a	a	b	a	a	b	b	b
4	SNP_0140466_1599	57.75	b	b	b	a	a	b	b	u	a	u	a	b	a	b	a	a	b	b	u	u	a	a	b	b	b	a	b	a	b	a	a	b	b	b	a	a	a	b	b	a	a	b	a	a	b	b	b
4	SNP_0000440_122586	58.86	b	b	b	u	a	b	b	u	a	b	a	u	a	u	a	a	b	b	u	u	a	u	b	b	b	a	b	u	b	a	a	b	u	b	a	a	a	b	b	a	a	u	a	b	b	b	u
4	SNP_0001014_530899	60.34	b	b	b	a	a	b	b	b	a	b	a	u	a	a	a	a	b	b	a	u	a	a	b	u	b	a	u	a	h	a	a	b	b	b	a	a	a	b	b	a	a	b	a	b	b	b	b
4	SNP_0003580_177468	61.44	b	b	b	a	a	b	b	b	a	b	a	u	a	h	a	a	b	b	a	b	a	a	b	b	b	a	b	a	b	a	a	b	b	b	a	a	a	b	b	u	a	b	a	b	b	b	a
4	SNP_0006392_64411	62.55	u	b	b	a	a	b	b	b	a	b	a	b	a	h	a	a	b	b	a	b	a	a	b	b	u	a	b	a	b	a	a	b	b	b	a	a	a	b	b	a	a	b	a	b	b	b	a
4	SNP_0483864_186	63.66	u	u	b	b	a	b	b	b	a	b	a	b	a	h	a	a	b	b	a	b	a	a	b	b	b	a	b	a	b	u	a	b	u	b	a	a	a	b	b	a	a	u	a	u	b	b	a
4	SNP_0003376_66227	64.76	b	b	b	b	a	b	b	b	a	b	a	b	a	h	a	a	b	b	a	b	a	u	b	b	b	a	b	a	b	a	a	b	b	b	a	a	a	a	b	a	a	b	a	b	b	b	a
4	SNP_0002911_129916	65.87	b	b	b	b	a	b	a	b	a	b	a	b	a	h	a	u	u	b	a	b	a	a	h	b	b	a	b	a	b	a	a	b	b	b	a	a	a	a	b	a	u	b	a	b	b	b	a
4	SNP_0001550_79993	67.9	b	b	b	b	a	b	a	b	a	b	a	b	a	a	a	a	b	b	a	b	u	u	b	b	b	a	b	a	b	a	a	b	b	b	a	a	a	a	b	a	a	a	a	b	b	b	a
4	SNP_0518159_276	69.01	b	b	b	b	a	b	a	b	a	b	a	b	a	a	a	u	b	b	a	b	a	a	b	b	b	a	b	a	u	a	a	b	b	b	a	a	a	a	b	a	a	a	a	b	u	b	a
4	SNP_0003431_14585	70.12	b	b	b	b	a	b	a	b	a	b	a	b	u	a	a	a	b	b	a	b	a	a	b	b	b	a	b	a	b	a	a	b	b	b	a	a	a	a	b	a	a	a	a	b	b	b	a
4	InDel_0002699_51169	71.22	a	b	b	b	a	b	a	u	u	u	a	u	a	u	a	a	b	u	a	b	a	a	b	b	b	a	b	a	b	a	a	u	b	b	a	a	a	a	b	a	a	a	a	b	b	b	a
4	SNP_0007602_43189	72.51	a	b	b	b	a	b	a	b	u	b	a	b	a	a	a	a	b	b	a	b	a	u	b	b	u	a	b	a	b	a	a	b	b	b	a	a	a	u	u	a	a	u	a	b	b	b	a
4	SNP_0014765_14818	73.81	a	b	b	b	a	b	a	b	a	b	a	b	a	a	a	a	b	b	a	b	a	a	b	b	b	a	b	a	b	a	a	b	b	b	a	a	a	a	b	a	a	a	a	b	b	b	a
4	SNP_0116131_456	74.91	a	b	b	b	a	b	a	b	a	b	a	b	a	a	a	u	b	b	a	b	a	a	b	b	b	a	b	a	b	a	a	b	b	b	a	a	a	a	b	a	a	a	a	b	b	b	a
4	SNP_0012225_18476	76.02	a	b	b	a	a	b	a	b	a	b	a	b	a	a	a	a	b	u	a	b	a	a	b	b	b	a	b	a	b	a	a	b	b	b	a	a	a	a	b	a	a	a	a	b	b	b	u
4	SNP_0352112_569	77.13	a	b	b	a	a	b	a	b	a	b	u	b	a	a	a	a	b	b	a	b	a	a	u	b	b	a	b	a	b	a	a	b	b	h	a	a	a	a	b	a	a	a	a	b	b	b	a
4	SNP_0120479_1685	78.23	a	u	b	a	a	b	a	b	a	b	a	b	a	a	a	a	b	b	a	u	a	a	b	b	b	a	b	a	b	a	a	b	u	b	a	b	a	a	b	a	a	a	a	b	b	b	a
4	TM11614	79.34	a	b	b	a	a	b	a	a	a	b	a	b	a	a	a	a	b	b	a	b	a	a	b	b	b	a	a	a	b	a	a	b	b	b	a	b	a	a	b	a	a	h	a	b	b	b	a
4	SNP_0001739_397933	80.45	a	b	b	a	a	b	a	a	a	b	a	b	a	u	a	u	b	b	a	b	a	a	b	b	b	a	b	a	b	a	a	b	b	b	u	b	u	a	b	a	a	u	a	b	b	b	a
4	SNP_0005238_9735	81.56	a	b	b	a	a	b	a	a	a	b	a	b	u	a	a	a	b	b	a	b	a	a	b	b	b	a	b	a	b	a	a	b	b	b	a	b	a	a	b	a	b	a	a	b	b	b	a
4	SNP_0002263_181466	82.66	a	b	b	a	a	b	a	a	a	b	a	b	a	a	a	a	b	u	a	b	a	a	b	b	b	a	b	a	b	u	a	b	b	b	a	b	a	a	b	a	b	a	a	u	b	u	a
4	SNP_0000284_348186	83.77	a	b	b	a	a	b	a	a	a	b	u	b	a	a	a	a	b	b	a	b	a	b	b	b	b	a	a	a	b	a	a	b	b	b	a	b	a	a	b	a	b	a	a	b	b	a	a
4	SNP_0028501_4096	85.62	a	b	b	a	a	b	a	a	a	b	a	b	a	a	a	a	b	b	a	b	a	b	b	b	b	a	a	a	a	a	a	b	b	b	b	b	b	b	b	a	b	a	a	b	b	a	a
4	SNP_0003220_195398	86.72	a	b	b	a	u	b	a	a	a	b	a	u	a	a	a	a	b	b	a	b	a	a	b	b	b	a	a	a	a	a	a	b	u	b	u	b	b	b	b	a	b	a	a	b	b	a	a
4	SNP_0205134_1408	87.83	a	b	b	a	a	b	a	a	a	b	u	b	a	u	a	a	b	b	u	b	a	u	u	b	b	a	a	a	u	a	a	b	b	b	u	b	u	b	b	a	b	u	a	b	b	a	a
4	SNP_0005077_14275	88.94	a	b	b	a	a	b	a	a	a	u	b	b	a	u	a	b	b	b	a	b	a	h	b	b	u	a	a	a	a	a	a	b	b	b	b	b	b	b	b	a	b	a	a	b	b	a	a
4	SNP_0001100_310912	91.15	u	b	b	a	a	b	a	a	a	b	b	b	a	a	a	b	b	b	a	b	a	h	b	b	b	a	a	a	a	a	a	b	u	b	b	b	b	b	b	a	b	a	a	b	b	a	a
4	SNP_0003233_307674	92.44	u	b	b	a	a	b	a	a	a	b	b	b	a	a	a	b	b	b	a	b	a	h	b	b	b	a	a	a	a	u	a	b	b	b	h	b	b	b	b	a	b	a	a	b	b	a	a
4	SNP_0370048_407	94.29	u	h	b	a	a	b	a	a	a	b	b	b	a	a	a	b	b	b	a	b	a	h	b	b	b	b	a	a	u	a	a	b	b	b	b	b	b	b	b	a	b	u	a	u	b	a	a
4	SNP_0001337_231331	95.39	a	b	b	a	a	b	a	a	a	b	b	b	a	a	a	b	b	b	a	u	a	h	b	b	b	b	a	a	a	a	a	b	b	b	b	b	b	b	b	u	b	a	a	b	b	u	b
4	SNP_0001310_519614	99.46	a	b	b	a	a	b	a	a	a	h	b	b	a	b	a	b	b	b	a	b	a	h	b	b	b	b	a	a	a	a	a	b	b	u	b	b	b	b	b	a	b	a	a	b	b	b	b
4	SNP_0002668_237960	101.68	a	b	b	a	a	b	a	a	a	a	b	b	a	b	a	b	b	b	a	b	a	h	b	b	b	b	a	a	a	a	a	a	a	b	b	b	b	b	b	a	b	a	a	b	b	b	a
4	SNP_0006172_64411	103.34	a	b	b	a	a	b	a	a	a	a	b	u	a	b	a	b	b	b	a	a	a	u	b	b	b	b	a	a	u	a	a	a	a	b	b	b	b	b	b	a	b	a	u	b	b	b	a
4	SNP_0000389_259552	104.81	a	b	b	a	u	b	a	a	a	a	b	b	u	b	a	b	b	b	a	a	a	a	b	b	b	b	a	a	u	a	a	a	a	b	b	b	b	b	b	a	b	u	a	b	b	b	a
4	SNP_0002305_361254	105.92	a	b	b	a	b	b	a	a	a	a	b	b	a	b	a	b	b	b	a	a	u	h	b	b	b	b	a	a	a	a	a	a	a	b	b	b	b	b	b	u	b	b	a	b	b	b	a
4	SNP_0003301_177669	107.03	a	b	b	a	u	b	a	a	a	a	u	b	b	b	a	b	a	b	a	a	a	h	b	b	b	b	a	a	u	a	a	a	a	b	b	b	b	b	b	u	b	b	a	b	b	a	a
4	SNP_0001354_490151	108.14	a	b	b	a	a	b	a	a	a	a	b	h	b	b	a	b	a	b	a	a	a	h	b	b	b	b	a	a	a	a	b	a	a	b	b	b	b	b	b	u	b	b	a	b	b	a	a
4	SNP_0001597_275620	109.24	u	b	b	a	u	b	a	a	a	a	b	b	b	b	a	b	a	b	a	a	a	h	b	b	b	b	a	a	a	a	b	a	a	b	b	b	b	b	b	a	b	b	a	b	b	a	a
4	SNP_0000880_578789	110.53	a	b	h	a	b	b	b	b	a	a	a	u	b	b	a	b	a	b	a	a	a	a	a	b	b	b	b	a	a	a	b	a	a	b	b	u	b	h	u	a	b	b	a	b	b	a	a
4	SNP_0008490_31986	111.64	a	b	a	a	a	b	b	b	a	a	u	b	b	b	a	b	a	b	u	a	a	a	a	b	b	b	b	a	u	a	b	a	u	b	b	a	b	b	b	a	b	b	a	b	b	a	a
5	SNP_0381783_407	0	b	b	b	a	a	a	a	a	a	b	u	b	a	a	a	a	a	u	b	b	a	b	b	a	b	h	a	a	a	a	a	a	a	a	a	h	u	a	a	a	u	u	b	a	b	b	h
5	SNP_0010357_30806	1.29	b	b	b	a	a	u	a	a	u	b	a	u	a	a	a	a	a	b	b	b	a	b	b	a	b	b	a	a	a	a	a	a	a	a	a	b	a	a	a	a	a	b	b	a	b	b	b
5	SNP_0002356_244152	4.99	b	b	b	a	a	a	u	u	a	b	b	b	a	a	a	b	a	b	b	b	a	b	b	a	b	b	b	a	a	a	a	a	a	a	a	b	a	a	a	a	a	b	b	a	b	b	u
5	SNP_0005160_54336	7.39	b	b	b	a	a	a	a	a	a	b	b	b	a	a	a	b	a	b	b	b	a	b	b	a	b	b	b	a	a	a	a	a	a	a	a	b	a	a	a	a	a	b	b	a	b	b	b
5	SNP_0007343_70337	9.42	b	b	a	a	a	u	a	a	a	b	b	b	a	a	a	b	a	b	u	b	a	b	b	a	b	b	u	a	a	a	a	a	a	a	a	b	a	a	a	a	a	b	b	a	b	b	a
5	SNP_0001536_154304	10.53	b	b	u	a	a	a	a	a	a	b	b	b	a	a	a	b	a	b	u	b	a	b	u	a	b	b	b	a	a	a	a	a	a	b	u	b	a	a	a	a	a	b	b	a	b	u	a
5	SNP_0004451_77562	12.37	b	b	a	a	a	a	a	a	a	b	b	b	u	a	a	b	a	b	a	b	a	b	b	u	b	b	b	a	a	a	a	a	a	b	u	b	a	a	a	a	a	b	b	a	b	b	u
5	SNP_0004515_53799	14.22	b	b	a	a	a	a	a	a	a	u	b	b	a	a	a	b	a	b	a	b	a	b	h	b	b	b	b	a	a	a	a	a	a	b	a	u	a	a	a	a	a	b	b	a	b	b	a
5	SNP_0002228_80294	17.17	b	b	a	a	a	a	a	a	a	b	b	h	a	a	a	b	a	b	a	b	a	b	h	b	b	b	b	a	a	a	a	a	a	b	a	b	a	a	a	a	a	b	b	u	b	b	a
5	SNP_0002790_345466	18.65	b	b	a	a	a	a	a	a	a	b	b	h	a	u	a	b	a	b	a	b	a	a	b	u	b	b	b	a	a	a	a	a	a	b	a	b	a	a	a	b	a	b	b	a	b	b	u
5	SNP_0001103_228305	20.68	b	b	a	a	a	a	a	a	a	b	b	a	a	a	a	b	a	a	a	b	a	a	b	b	b	b	b	a	a	a	a	a	a	b	a	b	a	a	a	b	a	b	b	a	b	b	a
5	SNP_0002122_186601	21.78	b	b	a	a	a	a	a	a	a	b	b	h	a	a	a	b	a	a	a	u	a	a	a	b	b	b	b	a	a	a	a	a	u	b	a	b	a	a	a	b	a	b	b	a	b	b	u
5	SNP_0002379_216741	24.74	b	b	a	a	a	a	a	u	a	b	b	h	a	a	a	b	a	a	a	b	a	a	a	b	b	b	b	a	a	a	a	a	a	b	a	b	a	a	a	b	u	b	b	a	b	b	a
5	SNP_0226228_1157	26.4	b	u	a	a	a	a	a	a	a	b	b	h	a	u	a	b	a	a	a	b	a	a	a	b	b	u	b	a	a	a	a	a	a	b	a	b	a	u	a	b	a	b	a	a	b	b	a
5	SNP_0396185_614	27.51	b	b	a	a	a	a	a	a	a	b	b	a	a	a	a	b	a	a	a	b	a	a	a	u	b	b	b	a	a	a	a	a	u	b	a	b	a	a	a	b	a	b	a	a	b	b	a
5	SNP_0000577_308179	28.61	b	b	a	a	a	a	a	a	a	b	b	u	a	a	a	b	a	a	a	b	a	a	a	b	b	b	u	a	a	a	a	a	a	b	a	b	a	a	a	b	a	b	a	a	b	b	a
5	SNP_0235235_971	29.72	b	b	u	a	a	a	u	a	a	b	b	h	a	u	a	b	a	a	a	b	a	a	a	b	b	b	b	a	a	a	a	a	a	u	a	b	a	a	u	b	a	b	a	a	b	b	a
5	SNP_0256268_784	31.01	b	b	a	a	a	a	a	a	a	b	b	a	a	a	a	b	a	a	a	b	a	a	a	b	b	b	b	a	a	a	a	a	a	u	a	b	a	a	a	b	u	b	a	a	b	b	u
5	SNP_0101732_1510	32.3	b	b	a	a	a	a	a	a	a	b	b	h	a	a	a	b	a	a	a	a	a	a	a	b	b	b	b	a	a	a	a	a	a	b	a	b	a	a	a	b	a	b	a	a	b	b	a
5	SNP_0057307_372	33.41	b	b	a	a	u	a	a	a	a	b	b	b	a	a	a	b	u	a	a	a	a	a	a	b	b	b	b	a	a	a	a	a	a	b	a	b	a	a	a	b	a	b	a	a	u	b	a
5	SNP_0009821_1637	34.89	b	b	a	a	b	a	a	a	u	b	b	b	a	a	a	b	a	a	a	a	a	u	a	b	b	b	b	u	a	a	a	a	u	b	a	b	a	a	a	b	a	u	a	b	b	b	u
5	SNP_0009712_65839	36.55	b	b	b	a	u	u	a	a	a	b	b	b	a	a	a	b	a	u	a	a	a	a	a	b	b	u	b	a	a	a	a	a	a	b	a	b	a	u	a	u	u	u	a	b	b	b	a
5	SNP_0005406_37816	37.65	b	b	b	a	b	a	a	a	a	b	b	b	u	a	a	b	a	a	b	a	a	a	a	b	b	b	b	a	a	a	a	a	a	b	a	b	a	a	a	b	a	u	a	b	b	b	a
5	SNP_0006955_65556	38.76	b	b	b	a	a	u	a	a	a	b	b	u	a	a	a	b	a	a	b	a	a	a	a	b	b	a	b	a	a	a	a	a	a	b	a	b	a	a	a	b	a	u	a	b	b	b	a
5	SNP_0447984_447	40.42	b	b	b	u	a	a	b	a	a	b	b	b	a	a	a	b	a	a	b	a	a	a	a	b	b	a	b	a	a	a	a	a	a	b	a	b	a	a	a	b	a	b	a	b	b	b	a
5	SNP_0001243_106380	41.53	b	b	b	a	b	a	b	a	a	b	b	b	a	a	a	b	a	a	b	a	a	a	a	b	b	a	b	a	a	a	a	a	a	b	a	b	a	a	a	b	a	b	a	b	b	b	a
5	SNP_0307005_295	42.64	b	u	b	a	b	a	u	a	h	b	b	b	a	a	a	b	a	a	b	a	a	a	a	b	b	a	b	a	a	a	a	a	a	b	a	b	a	a	a	b	a	b	a	b	b	b	a
5	TM16438	43.74	b	b	b	a	b	a	b	a	a	b	b	b	a	a	a	b	a	a	b	a	a	a	a	b	b	a	b	a	a	a	a	a	a	b	a	b	a	a	a	b	a	b	a	b	b	b	a
5	SNP_0022719_3282	44.85	b	b	b	a	b	a	b	a	a	b	b	b	a	a	a	b	a	a	b	a	a	a	a	b	b	a	b	a	a	a	a	a	a	b	a	b	a	a	a	b	a	b	a	b	b	b	a
5	SNP_0075353_2197	46.14	b	u	b	a	b	a	b	a	a	b	b	b	a	a	a	b	a	a	b	a	a	a	a	b	b	a	u	a	a	a	a	a	a	b	a	b	a	a	a	u	a	b	a	b	b	b	a
5	SNP_0000536_514105	47.25	u	b	b	a	b	b	b	a	a	b	b	b	a	a	a	b	a	a	b	a	a	a	a	b	b	a	b	a	a	a	a	a	a	b	a	b	a	a	a	b	a	b	a	b	b	b	a
5	SNP_0178611_456	48.36	b	u	b	a	a	b	u	a	a	b	b	b	a	a	a	b	a	a	b	a	a	a	a	b	b	a	b	a	a	a	a	a	a	b	a	u	a	u	a	b	a	b	a	b	b	b	a
5	SNP_0217730_785	49.46	b	b	b	a	b	b	b	a	a	b	b	b	a	a	a	b	a	a	b	a	a	a	a	b	b	a	b	a	a	a	a	a	a	b	a	b	a	a	a	b	a	b	a	b	b	b	a
5	SNP_0002579_122753	50.57	u	b	b	a	b	b	b	a	a	b	b	b	a	a	a	b	a	a	u	a	a	a	a	u	b	a	b	a	a	a	a	u	a	b	a	b	a	u	a	b	a	b	a	b	b	b	u
5	SNP_0008887_6315	51.68	b	b	b	a	b	b	b	a	u	b	b	b	a	a	a	b	u	a	b	a	a	a	a	b	b	a	b	a	a	a	a	a	a	b	a	b	a	a	a	b	a	b	a	a	b	b	a
5	SNP_0024677_3783	52.78	b	h	b	a	b	b	h	a	a	b	h	h	a	a	a	b	a	a	b	a	a	a	a	b	b	a	b	a	a	a	a	a	a	b	a	b	a	a	a	b	a	b	a	a	b	h	a
5	SNP_0005722_105453	53.89	b	b	b	a	b	b	b	a	a	b	b	b	a	a	a	b	a	a	b	a	a	a	a	b	b	a	b	a	a	a	a	a	u	b	a	b	a	a	a	b	a	b	a	a	a	b	a
5	SNP_0004933_10013	55	b	b	b	a	b	b	b	a	a	b	b	b	a	a	a	b	a	a	b	a	a	a	a	b	b	a	b	a	a	a	a	a	a	b	a	b	a	a	a	b	a	b	a	a	a	b	a
5	TM15556	56.1	b	b	b	a	b	b	b	a	a	b	b	b	a	a	a	b	a	a	b	a	a	a	a	b	b	a	b	a	a	a	a	a	a	b	a	b	a	a	a	b	a	b	a	a	a	b	a
5	SNP_0155861_525	57.21	b	b	b	a	b	b	b	a	a	b	b	b	a	a	a	b	a	a	b	a	a	a	a	b	b	a	b	a	a	a	a	a	a	b	a	b	a	a	a	b	a	b	a	a	a	b	a
5	SNP_0152829_588	58.32	b	b	b	a	b	b	b	a	a	b	b	b	a	a	a	b	a	a	b	a	a	a	a	b	b	a	b	a	a	a	a	a	a	b	a	b	a	a	a	b	a	u	a	a	a	b	a
5	SNP_0019116_2566	59.43	b	b	b	a	b	b	b	a	a	b	b	b	a	a	a	b	a	a	b	a	a	a	u	b	b	a	b	a	a	a	a	a	a	b	a	b	a	a	a	b	a	b	a	a	a	u	a
5	SNP_0007178_3786	61.27	b	b	b	a	b	b	u	a	b	u	u	b	a	a	a	b	u	a	b	a	a	a	a	a	b	a	b	a	a	a	a	a	a	b	a	u	a	a	a	b	a	b	a	u	a	b	a
5	PT52422	62.38	b	b	b	a	a	b	b	a	b	b	b	b	a	a	a	b	a	a	b	a	a	a	a	a	b	a	b	a	a	a	a	a	a	b	a	b	a	a	a	b	a	b	a	a	a	a	a
5	SNP_0343924_852	63.67	b	b	b	a	b	b	b	a	b	b	u	b	a	a	a	b	a	a	u	a	a	a	a	a	b	a	b	a	a	a	a	a	u	b	a	b	a	a	a	b	a	b	a	u	a	u	a
5	SNP_0065339_2641	64.78	b	b	b	a	b	b	b	a	b	b	b	b	a	a	a	b	a	a	b	u	a	a	a	a	b	a	b	a	a	a	a	a	a	h	a	b	a	a	a	b	u	b	a	a	a	a	a
5	SNP_0125373_422	66.81	u	u	b	a	b	u	b	a	u	b	b	u	a	a	a	b	a	a	b	a	a	a	b	a	b	a	b	a	a	a	a	a	a	b	a	b	a	a	a	b	a	b	a	a	a	a	a
5	SNP_0018675_8011	68.1	b	b	b	u	b	b	b	a	b	b	b	b	a	a	a	b	a	u	b	a	a	a	b	a	b	a	b	a	a	a	a	a	a	a	a	b	a	a	a	b	a	b	a	a	a	a	a
5	SNP_0005861_131648	69.21	b	b	b	a	b	b	u	a	b	b	b	b	a	a	a	b	a	a	b	a	a	a	b	a	b	a	b	a	a	a	a	a	a	u	a	b	a	a	a	b	a	u	a	a	a	a	a
5	SNP_0128127_1537	70.5	b	b	b	a	b	b	b	a	a	u	b	b	a	a	a	b	a	u	b	a	a	a	b	a	b	a	b	a	a	a	a	a	a	a	a	b	a	u	a	b	a	b	a	a	a	u	a
5	TM16370	71.6	b	b	b	a	b	b	b	a	a	b	b	b	a	a	a	b	a	a	b	a	a	a	b	a	b	a	b	a	a	a	a	a	a	a	a	b	a	a	a	b	a	b	a	a	a	a	a
5	SNP_0005966_6363	72.71	b	b	b	a	b	b	b	a	a	b	b	b	a	a	a	b	a	a	b	a	a	a	b	a	b	a	b	a	a	a	a	a	a	a	a	b	a	a	a	b	a	b	a	a	a	a	a
5	SNP_0011071_2968	73.82	b	b	u	a	b	u	b	a	a	b	b	b	a	a	a	b	u	a	b	a	a	a	b	a	b	a	b	a	a	a	a	a	a	a	u	b	a	a	a	b	b	b	a	a	a	a	u
5	SNP_0078941_921	75.11	b	b	h	a	h	b	b	a	a	h	u	b	u	a	a	b	a	a	u	a	a	a	b	a	b	a	b	a	a	a	a	a	a	a	a	b	a	a	a	b	b	b	a	a	a	a	a
5	SNP_0003995_149304	76.22	b	b	b	a	b	b	b	a	a	b	b	b	a	a	a	b	a	a	b	a	a	a	b	a	b	a	b	a	a	b	a	a	u	a	a	u	a	a	a	b	b	b	a	a	a	a	a
5	InDel_0003950_21758	77.88	b	b	b	a	b	u	b	a	a	b	b	h	u	a	a	b	u	a	b	a	a	a	b	a	b	u	b	u	a	a	a	a	a	a	a	a	u	u	a	b	b	b	a	a	a	a	a
5	SNP_0105819_1173	79.17	u	b	b	a	a	b	b	a	a	b	b	b	a	a	a	b	a	a	b	a	a	a	b	a	b	a	b	u	a	a	a	a	a	a	a	b	a	a	a	b	b	b	a	a	u	a	a
5	SNP_0007996_4701	80.28	u	u	b	a	a	b	u	u	a	b	b	b	u	a	a	b	b	a	b	a	u	a	b	a	b	a	b	a	a	a	a	a	a	a	a	u	a	u	u	b	b	b	a	a	a	a	u
5	SNP_0007061_75366	81.75	b	b	b	b	b	b	b	a	a	b	b	u	a	a	a	b	b	a	b	a	a	a	b	a	b	a	a	a	a	a	a	a	a	a	a	b	a	a	a	b	b	b	a	a	a	a	a
5	SNP_0227072_672	82.86	b	b	b	b	a	b	b	a	a	b	b	b	a	a	a	b	b	a	b	a	a	a	b	a	b	a	a	a	a	a	a	a	a	a	a	b	a	a	a	b	b	b	a	a	a	a	b
5	SNP_0010778_960	85.07	b	b	b	a	b	b	b	a	a	b	b	b	a	a	a	b	b	a	b	a	u	a	b	a	b	a	a	a	a	a	a	a	a	a	a	b	a	a	a	b	b	b	a	a	a	a	b
5	InDel_0007135_115136	86.92	b	u	b	a	b	b	u	a	a	u	b	b	a	u	a	b	b	u	u	a	a	a	b	a	b	a	a	a	a	u	a	a	a	a	u	a	a	a	a	u	b	b	a	a	a	u	u
5	SNP_0002309_327356	88.58	b	b	b	a	a	u	b	u	a	a	b	b	u	a	a	b	b	a	b	a	a	a	b	a	b	u	a	a	a	a	a	a	a	a	a	a	a	a	a	b	b	b	b	a	a	a	b
5	SNP_0008828_59397	90.61	b	b	b	a	b	b	b	u	a	a	b	b	a	a	a	b	b	a	b	a	a	a	b	a	b	a	a	a	a	a	a	a	u	a	a	a	a	a	a	u	b	b	b	a	a	a	b
5	SNP_0008081_13768	91.72	b	b	b	a	u	b	b	a	a	a	b	u	a	a	a	b	b	a	b	a	u	a	b	a	b	a	a	a	a	a	a	a	u	a	a	a	a	a	a	a	b	b	b	a	a	a	b
5	SNP_0381790_509	92.82	b	b	b	u	a	b	b	a	a	a	b	u	a	a	a	u	b	a	b	a	b	a	u	a	b	a	a	a	a	a	a	a	a	a	a	a	a	a	a	a	b	b	b	h	a	b	b
5	SNP_0006664_15423	95.96	a	b	b	a	b	b	b	a	a	a	b	u	b	a	a	u	b	a	b	u	b	u	b	a	b	a	b	a	a	a	a	a	a	a	a	a	a	a	a	b	b	b	b	a	u	b	b
5	SNP_0401304_202	97.25	a	b	b	u	a	u	b	a	a	a	b	b	u	a	a	b	b	a	b	u	b	a	u	a	b	a	b	a	a	a	a	a	u	a	a	a	a	a	a	u	b	b	b	a	a	b	b
5	InDel_0255275_603	99.65	a	b	b	u	a	u	b	a	u	a	b	u	b	a	a	u	u	a	u	a	b	u	b	a	b	a	b	a	a	a	a	a	a	a	a	a	a	a	a	b	b	b	b	b	a	b	u
5	SNP_0003373_155155	103.35	a	a	b	a	b	b	b	a	b	a	b	u	u	a	a	b	b	a	b	a	b	a	b	a	b	a	b	a	a	a	a	a	u	a	a	a	a	a	a	a	u	b	b	h	a	a	b
5	SNP_0211980_623	105.38	a	a	b	a	a	b	u	a	b	a	b	b	b	a	a	b	b	b	b	a	b	a	b	a	a	a	b	a	a	a	a	a	u	a	a	a	a	a	a	a	b	b	b	h	a	a	b
5	SNP_0013881_14608	106.67	a	a	b	a	a	b	b	a	b	a	b	b	b	a	a	b	b	b	u	a	b	a	b	a	a	a	b	a	a	a	a	a	a	a	a	a	a	a	a	u	b	b	b	a	a	a	b
5	SNP_0005528_162214	108.14	a	a	u	a	a	u	b	a	b	a	b	b	b	a	a	b	b	b	b	a	b	a	b	a	a	a	b	a	a	a	a	a	u	a	a	a	a	a	a	a	b	b	b	h	a	a	b
5	SNP_0016608_2762	109.25	a	u	b	a	a	a	b	a	u	a	b	b	b	a	a	b	b	b	b	a	b	u	b	a	a	a	b	a	a	a	a	a	a	a	a	a	a	u	a	a	b	b	b	a	a	a	b
5	SNP_0507942_545	110.36	a	u	b	a	h	a	b	a	h	a	h	b	b	a	a	h	b	b	b	a	b	a	b	a	a	a	h	a	a	a	a	a	a	a	a	a	a	a	a	a	a	b	b	a	a	a	h
5	SNP_0183222_315	112.76	a	b	b	a	b	a	b	a	b	a	b	b	b	a	a	b	h	b	h	a	b	a	b	a	a	a	h	a	a	a	a	a	a	a	a	a	a	a	a	a	a	b	b	a	a	a	b
6	SNP_0002499_215080	0	a	a	u	h	a	h	a	h	h	a	a	h	b	a	a	b	a	b	b	b	b	b	a	h	b	b	b	a	h	h	b	a	a	h	a	u	h	h	b	h	a	b	b	a	u	a	h
6	SNP_0672635_188	2.21	a	a	u	a	a	a	a	a	a	a	h	a	b	a	a	b	a	u	b	b	u	b	a	a	u	b	b	a	h	a	b	h	a	h	a	b	a	a	b	h	h	u	u	a	u	h	a
6	TM41687	3.51	a	a	b	a	a	a	a	a	a	b	a	a	b	a	a	b	a	b	b	b	b	b	a	a	b	b	b	a	a	a	h	a	a	h	a	b	a	a	b	a	a	h	b	a	b	a	a
6	SNP_0091122_140	4.61	u	u	b	a	a	a	a	a	a	a	u	u	b	a	a	b	a	b	u	b	b	b	a	a	b	u	u	a	a	u	b	a	a	h	a	b	a	a	b	a	u	b	u	a	b	u	a
6	SNP_0682201_253	5.91	a	a	b	a	a	a	a	a	a	a	u	a	b	a	a	b	a	b	b	b	b	b	a	a	b	b	b	a	a	a	b	a	a	h	a	b	a	a	b	a	a	b	b	a	b	a	a
6	SNP_0670676_379	7.2	a	a	b	a	a	a	a	a	h	a	a	u	b	a	a	u	h	u	u	u	u	b	a	a	b	b	b	a	a	a	b	a	a	h	a	u	a	a	a	a	a	u	a	a	b	a	a
6	SNP_0000241_439670	8.67	a	u	u	a	a	a	a	a	a	a	a	a	b	a	a	b	a	b	b	u	b	b	a	a	b	h	b	a	a	a	b	a	a	a	a	b	a	a	a	a	a	u	a	a	b	a	a
6	SNP_0552217_304	9.78	a	a	h	a	a	a	a	a	a	a	a	a	h	u	a	b	a	h	h	b	b	u	a	a	b	b	b	a	a	a	h	a	u	h	a	b	a	a	a	a	a	b	a	a	b	a	a
6	SNP_0615518_201	10.89	u	h	b	a	a	a	a	a	a	a	a	a	b	u	a	b	a	b	b	b	b	b	a	a	b	b	b	a	a	a	b	a	a	h	a	b	u	a	a	a	a	b	a	a	b	u	a
6	SNP_0241015_536	11.99	a	h	b	a	a	a	a	a	a	a	a	a	u	a	a	b	a	b	b	b	b	b	a	a	a	b	b	a	a	a	b	a	a	a	a	b	a	a	a	a	a	u	a	a	b	a	a
6	PT50965	13.29	a	a	b	a	a	a	a	a	a	a	a	a	b	a	a	b	a	b	b	b	b	b	a	a	b	b	b	a	a	a	b	a	a	a	a	b	a	a	a	a	a	b	a	a	b	a	a
6	SNP_0386058_322	14.39	a	h	b	h	a	a	a	a	a	a	a	b	b	a	a	b	a	u	b	b	b	b	a	a	a	b	b	a	a	a	b	a	a	a	a	b	a	a	a	u	a	u	a	a	b	a	a
6	SNP_0570422_523	15.5	a	u	b	h	a	a	a	a	a	a	a	b	b	a	a	b	a	b	b	b	b	b	a	a	a	b	b	a	a	a	b	a	a	a	a	b	a	a	a	a	a	u	a	a	b	a	a
6	SNP_0286642_849	16.61	a	h	b	a	a	a	a	a	a	a	a	u	b	a	a	b	a	b	b	b	a	b	a	a	a	b	u	a	a	a	b	a	u	a	a	b	u	a	a	a	a	a	a	a	u	a	a
6	SNP_0093952_616	17.71	a	b	b	h	a	a	a	a	a	a	a	b	b	a	a	b	b	b	b	b	b	b	a	a	a	b	h	a	a	u	b	a	u	a	a	b	a	a	a	a	a	u	a	a	b	a	a
6	SNP_0112470_523	18.82	a	h	b	h	a	a	a	a	a	a	a	b	b	a	a	b	h	b	b	b	b	b	a	a	a	b	b	a	a	a	b	a	a	a	a	b	a	u	a	a	u	a	a	a	b	a	a
6	SNP_0042518_619	19.93	a	a	b	u	a	a	a	a	a	a	a	u	u	b	a	u	a	b	b	u	u	u	a	a	a	b	u	a	u	a	b	a	a	a	a	u	a	a	a	a	u	a	a	a	b	a	a
6	SNP_0370980_323	21.03	a	h	u	a	a	u	a	a	a	a	a	u	u	b	a	b	b	b	b	b	b	b	a	a	a	b	h	a	a	a	b	a	a	a	a	u	a	a	u	a	b	a	a	a	b	h	a
6	SNP_0113526_532	22.14	a	a	b	h	a	a	a	a	a	u	a	b	b	b	a	b	b	b	b	b	b	b	a	a	a	u	u	a	a	a	b	a	a	a	a	b	a	a	b	a	b	a	a	a	b	b	a
6	TM37611	23.25	a	h	b	h	a	a	a	a	a	b	a	b	b	b	a	b	b	b	b	b	b	b	a	a	a	b	b	a	a	a	b	a	a	a	a	b	a	a	b	a	b	a	a	a	b	b	a
6	SNP_0238733_495	24.36	a	h	b	h	a	a	a	a	a	u	a	b	u	b	a	b	u	u	b	b	b	b	a	a	a	a	u	a	a	a	b	a	a	a	a	b	a	a	b	a	b	a	a	a	b	b	a
6	SNP_0572477_392	25.46	a	u	u	h	a	a	u	a	a	b	a	b	b	b	a	b	u	u	b	h	b	b	a	a	a	a	u	a	a	a	b	a	a	a	a	b	a	a	b	a	b	a	a	a	b	b	a
6	SNP_0000856_274064	26.94	a	u	u	h	a	a	b	a	a	u	a	b	b	b	a	b	b	b	b	b	b	b	u	u	a	a	b	a	a	a	b	a	a	a	a	b	a	a	b	u	b	a	a	a	b	b	a
6	SNP_0334986_676	28.05	a	u	u	h	a	a	b	a	a	b	a	b	b	b	a	b	b	b	b	b	b	b	a	a	a	a	b	a	a	a	b	a	a	a	a	b	a	a	u	a	b	a	a	a	b	b	a
6	SNP_0002396_109216	29.34	a	b	u	u	a	a	b	a	a	u	a	b	b	u	a	b	b	u	u	b	b	b	a	a	a	a	b	a	a	a	b	a	a	a	a	b	a	a	b	a	b	u	a	a	u	b	u
6	SNP_0173147_516	30.44	a	b	b	h	a	a	b	a	a	u	a	b	b	b	a	b	b	u	u	b	b	b	a	a	a	a	b	a	a	a	a	a	a	a	a	b	a	a	b	a	b	a	a	a	b	b	a
6	TM41716	31.74	a	b	b	h	a	b	b	a	a	b	a	b	b	b	a	b	b	b	b	b	b	b	a	a	a	a	b	a	a	a	a	a	a	a	a	b	a	a	b	a	b	a	a	a	b	b	a
6	SNP_0000184_808248	32.84	a	b	b	h	a	b	b	a	a	b	a	b	b	b	a	b	b	b	b	b	b	b	a	a	a	a	a	a	a	a	a	a	a	a	a	b	a	a	b	a	b	u	a	a	b	b	a
6	SNP_0413485_334	33.95	a	h	h	a	a	b	h	a	u	b	a	h	b	b	a	b	b	b	h	h	h	b	a	a	a	a	a	a	a	u	a	a	a	u	a	b	a	a	b	a	b	a	a	a	h	b	a
6	SNP_0838195_390	35.06	a	b	h	a	a	h	b	a	a	h	a	h	h	h	a	h	h	h	u	h	b	h	a	a	a	a	a	a	a	a	a	a	a	a	a	b	a	a	h	a	h	a	a	a	b	h	a
6	SNP_0381068_731	36.35	u	h	b	h	a	b	b	a	a	b	a	h	h	b	a	b	h	b	h	u	b	b	a	a	b	a	a	a	a	a	a	u	a	a	a	b	a	a	b	a	b	a	a	a	h	b	a
6	SNP_0329741_674	37.46	a	b	b	b	a	b	b	a	a	b	a	b	b	b	a	b	b	b	b	b	u	b	a	a	a	a	a	a	a	a	a	a	a	a	a	b	a	a	b	a	b	a	a	a	b	b	a
6	SNP_0084850_1024	38.56	a	u	b	b	a	b	b	a	a	b	a	b	b	b	a	b	b	b	b	b	b	b	u	a	a	a	a	a	b	a	a	a	a	u	a	b	a	a	b	a	b	a	a	a	b	b	u
6	InDel_0918375_210	40.22	a	b	b	b	a	u	b	a	a	b	u	u	b	b	a	b	b	b	b	a	b	b	a	a	a	a	a	u	b	a	a	a	a	a	a	u	a	u	b	a	b	a	a	a	b	b	u
6	SNP_0797379_413	41.33	a	b	b	b	a	b	b	a	a	u	a	b	b	b	a	a	b	b	b	a	b	b	a	a	a	a	a	a	b	a	a	a	a	a	a	b	a	a	b	a	u	a	a	a	b	b	b
6	SNP_0255390_149	42.44	a	u	b	b	a	b	b	b	a	b	a	b	b	b	a	a	u	b	b	a	b	b	a	a	u	u	u	a	b	u	a	a	a	u	a	u	a	a	b	a	b	u	a	a	b	b	b
6	SNP_0595549_156	43.54	a	u	h	b	a	b	b	b	a	b	u	b	b	b	a	a	b	b	b	a	u	h	a	a	a	a	a	a	b	a	a	a	a	u	a	b	a	a	u	a	u	a	a	a	b	b	u
6	SNP_0079868_496	44.65	a	a	b	b	a	b	b	b	a	b	a	u	b	b	a	a	b	b	b	a	b	b	a	a	a	a	a	a	b	a	a	a	a	a	a	b	a	a	u	a	b	a	a	a	b	b	b
6	SNP_0730763_311	45.76	u	a	b	b	a	b	b	b	a	b	a	b	b	b	a	a	b	b	b	a	b	b	a	a	u	a	a	a	b	a	a	a	u	a	a	b	a	a	b	a	b	a	a	a	b	b	b
6	SNP_0729378_281	47.23	a	a	h	b	a	b	b	u	a	b	a	b	u	u	a	a	b	b	b	a	h	b	a	a	a	a	a	a	b	a	a	a	a	a	a	h	u	a	b	a	u	a	a	a	b	u	h
6	PT61222	48.34	a	a	b	b	a	b	b	b	a	b	a	b	b	b	a	a	b	b	b	a	b	b	a	a	a	a	a	a	b	a	a	a	a	a	a	b	b	a	b	a	b	a	a	a	b	b	b
6	SNP_0490903_247	49.45	a	a	b	b	a	b	b	b	a	b	a	b	b	b	a	a	b	u	b	a	b	b	a	a	a	a	a	a	b	a	a	a	a	a	a	b	b	a	b	a	b	a	a	a	b	b	b
6	SNP_0824247_292	50.56	a	a	b	u	a	b	b	u	a	u	a	b	b	b	a	a	u	u	b	a	u	u	a	a	a	a	a	a	b	a	a	u	u	a	a	b	b	a	b	a	b	a	a	a	b	b	b
6	SNP_0309690_216	51.66	a	a	h	b	a	b	u	b	a	b	a	u	b	b	h	u	h	h	h	a	h	b	a	b	a	a	a	a	h	a	a	a	a	a	h	b	b	a	b	a	b	u	a	a	b	h	b
6	SNP_0310889_281	52.77	a	a	b	b	u	b	h	b	a	b	a	b	b	b	a	a	b	b	b	a	u	u	a	b	a	a	u	a	b	a	a	a	u	a	a	b	b	a	b	a	b	a	a	a	b	b	b
6	SNP_0005446_190491	53.88	a	a	b	b	a	b	b	b	a	b	a	b	b	b	a	a	b	h	b	a	b	b	a	b	a	a	a	a	b	a	a	a	a	a	a	b	b	a	u	a	b	a	a	a	b	u	b
6	SNP_0000344_257158	55.17	u	a	b	b	a	b	b	b	a	b	a	b	b	b	a	a	b	b	b	a	b	b	a	b	a	a	a	a	b	a	a	a	a	a	a	b	b	a	b	u	b	u	a	a	b	b	b
6	SNP_0000841_184739	59.61	a	a	u	b	a	b	b	b	b	b	a	a	b	b	a	a	b	b	b	a	b	b	a	b	b	a	a	a	b	a	a	a	a	a	a	b	b	a	b	a	b	a	a	a	b	b	a
6	SNP_0000830_372856	61.27	u	a	b	b	a	b	b	b	b	b	a	a	b	b	a	a	b	b	b	a	b	b	a	b	b	a	a	a	b	a	b	a	a	a	a	b	b	a	b	a	a	a	a	a	b	b	u
6	SNP_0000575_192362	62.74	a	a	b	b	a	b	b	b	u	b	a	a	b	b	a	a	b	b	b	a	b	b	a	b	b	a	a	u	b	a	b	a	a	a	a	b	b	a	b	a	a	a	a	a	b	b	a
6	SNP_0000575_808539	63.85	a	a	b	b	a	b	b	b	b	u	a	b	b	b	a	a	b	b	b	a	b	b	a	b	b	a	u	a	b	a	b	a	u	a	a	b	b	a	b	a	a	a	a	a	b	b	a
6	SNP_0000262_125579	66.25	a	a	b	b	a	b	b	b	b	b	a	b	b	b	a	a	b	b	b	a	b	b	a	b	b	a	a	a	b	a	a	u	a	a	a	b	b	a	b	a	a	a	a	a	b	b	a
6	InDel_0001341_414740	67.91	a	u	u	b	u	u	b	b	u	b	a	h	u	b	a	a	b	b	b	a	b	b	a	b	b	a	a	a	b	a	a	a	a	a	a	b	u	u	b	a	u	a	a	a	b	b	a
6	SNP_0000019_1510789	69.2	a	a	b	b	a	b	b	b	b	b	a	b	b	b	a	u	b	b	b	a	b	b	a	b	b	a	a	a	b	a	a	a	u	a	u	b	b	a	b	a	a	a	a	a	b	b	a
6	SNP_0000006_3932414	71.97	a	u	b	b	a	b	b	b	b	b	u	b	b	b	a	a	a	b	b	a	b	b	a	b	b	a	a	a	b	a	a	a	a	a	a	a	a	a	b	a	a	a	a	a	b	b	a
6	SNP_0029476_321	73.63	a	a	b	b	a	b	b	b	u	b	a	b	b	b	a	a	a	b	b	a	b	b	a	b	b	a	a	a	b	a	a	a	a	a	a	a	a	a	b	a	a	a	a	a	u	b	a
6	SNP_0000496_844214	75.48	a	a	b	b	a	b	b	b	b	b	a	b	b	b	b	a	a	b	b	a	b	a	a	b	b	a	a	a	b	a	a	a	a	a	a	u	a	b	b	a	a	a	a	a	b	b	a
6	SNP_0000476_882003	77.14	a	a	u	b	a	b	b	b	b	b	u	b	b	b	a	a	a	b	b	a	b	a	a	b	b	b	a	a	b	a	a	a	a	a	a	a	a	b	b	u	a	a	a	a	h	b	a
6	SNP_0092319_2153	78.43	a	a	b	b	a	b	u	b	b	b	a	b	u	b	a	a	a	b	b	a	b	a	a	b	b	b	a	a	b	a	a	a	a	b	a	a	a	b	b	a	a	a	a	a	a	b	a
6	SNP_0000971_215176	79.72	a	a	b	b	a	b	b	b	b	b	a	b	b	b	a	a	a	b	b	a	b	a	a	b	b	b	a	a	b	a	a	a	u	b	a	a	a	b	b	a	u	a	a	u	h	b	a
6	SNP_0107547_372	80.83	a	a	b	b	a	b	b	b	b	b	a	b	b	a	a	a	a	b	b	a	b	a	a	b	b	b	a	a	b	a	a	a	a	b	a	a	a	b	b	a	a	a	a	a	h	b	a
6	SNP_0555559_475	82.31	a	a	b	b	a	b	b	b	b	b	a	a	u	a	a	a	a	b	b	a	b	a	a	b	b	a	a	a	b	a	a	a	a	b	a	a	a	b	b	a	a	a	a	a	h	b	a
6	SNP_0057684_505	83.41	a	a	b	b	a	b	b	b	a	b	a	a	b	u	a	a	a	b	b	a	b	a	a	b	b	b	a	a	b	a	a	a	u	b	a	a	a	b	b	a	a	u	a	a	a	b	a
6	SNP_0000687_565928	84.52	a	a	b	b	a	b	b	b	a	u	a	a	b	a	a	a	a	b	b	u	b	a	a	b	b	b	a	a	b	a	a	a	a	b	a	a	a	b	b	a	a	a	a	u	h	b	a
6	SNP_0000687_342980	85.63	a	a	b	b	a	u	b	b	a	b	a	a	u	a	a	u	a	b	b	a	b	a	a	b	b	b	a	a	b	a	a	a	a	b	a	a	a	b	b	a	u	a	a	a	h	b	u
6	PT30028	86.73	a	a	b	b	a	b	b	b	a	b	a	a	b	a	a	a	a	a	b	a	b	a	a	b	b	h	a	a	b	a	a	a	a	b	a	a	a	b	b	a	a	a	a	a	a	b	a
6	SNP_0000914_461903	88.03	a	a	u	b	a	b	b	b	a	b	a	a	b	a	a	a	a	a	b	a	u	u	a	b	b	b	a	a	b	a	a	a	a	b	a	a	a	b	b	a	a	a	a	a	a	b	u
6	SNP_0087645_1877	89.69	u	u	u	b	a	b	u	b	a	b	a	u	b	a	a	a	a	a	b	a	b	u	a	b	b	b	a	a	b	u	a	a	a	b	a	a	a	b	b	a	a	a	a	a	a	u	a
6	SNP_0193483_279	90.79	a	u	b	b	a	b	u	b	a	b	a	a	b	a	a	u	u	a	b	a	b	a	a	b	b	b	u	a	b	a	a	a	a	b	a	a	a	b	b	a	a	u	u	a	a	b	a
6	SNP_0012528_3600	91.9	a	a	b	b	a	b	b	b	a	b	a	a	b	a	a	a	a	a	b	a	u	a	a	b	b	b	a	a	b	a	a	a	a	b	a	a	a	b	b	a	a	a	a	a	a	b	a
6	SNP_0001097_112514	93.01	a	a	b	b	a	b	b	b	a	b	a	a	b	a	a	a	a	a	b	a	u	a	a	b	b	b	a	a	b	a	a	a	a	b	a	a	a	b	b	a	a	a	a	a	u	b	a
6	InDel_0089899_1690	94.3	u	a	b	b	a	b	b	b	a	b	u	a	b	a	a	a	a	a	b	b	a	u	a	b	b	b	a	u	b	a	a	a	u	b	a	a	u	b	u	a	u	u	a	a	a	b	u
6	TM41072	95.78	a	a	b	b	a	b	a	b	a	b	a	a	b	a	a	a	a	a	b	b	a	a	a	b	b	b	a	a	b	a	a	a	a	b	a	a	a	b	b	a	a	a	a	a	a	b	a
6	SNP_0140131_1048	96.88	a	a	b	b	a	u	b	b	a	b	a	a	b	a	a	a	a	a	u	a	a	a	a	b	b	b	b	a	b	a	a	a	a	h	a	a	a	u	b	a	a	u	a	a	a	a	a
6	SNP_0017575_5319	98.17	a	a	b	b	a	b	b	b	a	b	a	a	b	a	a	a	a	a	b	a	a	a	a	b	b	b	b	a	b	a	a	a	a	b	a	a	a	b	b	a	a	u	a	a	a	a	a
6	InDel_0000128_444135	99.28	a	a	b	b	a	b	b	b	a	b	u	a	b	a	a	u	u	u	b	a	a	a	u	b	b	u	b	a	b	a	a	a	a	b	u	u	a	b	b	u	a	u	a	a	u	a	a
6	SNP_0000128_652482	100.94	a	a	b	b	a	b	a	b	a	b	a	a	b	a	a	a	a	a	b	a	u	b	a	b	b	b	b	a	b	a	a	a	a	b	u	a	a	h	u	a	a	a	a	a	a	a	a
6	SNP_0201228_1354	102.05	a	a	b	u	a	b	a	b	a	b	a	a	b	a	a	a	a	a	b	a	a	b	a	b	b	b	b	a	b	a	a	a	a	b	a	a	u	b	b	a	a	a	a	a	a	a	a
6	TM41088	103.53	a	a	b	b	a	b	a	b	a	b	a	a	b	a	a	a	a	a	b	a	a	b	a	b	b	b	b	a	b	b	a	a	a	b	a	a	a	b	b	a	h	a	a	a	a	a	a
6	SNP_0005282_149988	106.48	a	a	b	b	a	b	a	b	a	b	a	a	b	a	a	a	a	a	b	a	a	h	a	b	b	b	b	a	b	b	a	a	a	b	u	a	a	b	b	b	a	a	a	a	a	a	a
6	InDel_0000818_375468	108.51	a	a	b	b	a	b	h	u	u	b	a	u	b	a	a	a	a	a	b	u	a	u	a	b	b	b	u	a	b	b	a	a	a	u	a	a	a	b	b	b	u	a	a	a	a	a	a
6	SNP_0002211_202743	112.21	a	a	b	u	a	b	b	b	a	b	u	a	b	a	a	b	a	a	b	a	a	b	u	a	b	b	b	a	b	b	a	a	a	b	a	a	a	b	u	u	a	a	b	a	a	a	a
6	SNP_0000375_379256	113.31	a	a	b	b	u	b	b	u	a	b	a	a	b	a	a	b	a	a	b	a	a	b	a	a	b	b	b	b	b	b	a	a	a	b	a	a	a	b	b	b	a	a	b	a	a	a	a
6	SNP_0246872_827	115.71	a	a	b	b	a	b	a	b	a	b	a	b	b	a	a	b	a	a	b	a	a	b	a	a	b	b	b	b	b	b	a	a	a	b	a	a	a	b	b	b	a	a	b	a	a	u	a
6	SNP_0004629_14168	117.01	a	a	b	b	a	b	a	b	a	b	a	b	b	a	a	b	a	a	b	a	a	b	a	a	b	b	b	b	b	b	a	a	a	b	a	a	a	b	b	b	a	a	b	a	a	a	a
6	SNP_0050388_2947	119.04	a	a	b	b	u	b	a	b	a	b	a	b	b	a	a	b	a	a	b	a	a	b	a	a	b	b	b	b	b	b	a	a	a	b	a	a	a	b	b	b	a	a	b	a	a	a	a
6	SNP_0189806_855	120.88	a	a	b	b	a	b	a	b	a	b	a	b	b	u	a	b	u	a	b	a	a	b	a	a	b	b	b	b	b	b	a	a	a	b	a	a	a	b	u	b	u	a	b	u	a	a	a
6	SNP_0000647_563998	122.17	a	a	b	u	a	b	a	u	a	b	a	b	b	a	a	b	a	a	b	u	a	b	a	a	b	b	b	b	b	b	a	a	a	b	a	a	a	b	b	b	a	a	b	a	a	a	a
6	SNP_0000745_659891	123.28	a	a	b	b	a	b	a	b	a	b	a	b	u	a	a	b	a	a	b	a	a	b	a	a	b	b	b	b	b	b	a	a	u	b	a	u	a	b	b	b	a	a	b	a	a	a	a
6	SNP_0163492_1527	124.39	a	a	u	b	u	b	a	b	a	b	a	a	b	a	a	b	a	a	b	a	a	b	a	a	b	b	b	b	b	b	a	a	a	b	a	a	a	a	b	b	a	a	b	a	a	a	a
6	SNP_0323073_343	126.05	a	a	a	b	a	b	a	b	a	b	a	a	b	a	a	b	a	h	b	a	a	b	a	a	b	b	b	b	b	h	a	a	a	b	a	a	a	a	b	b	a	a	b	a	a	a	a
6	SNP_0234476_497	127.52	a	a	a	b	a	b	a	b	a	b	a	a	b	a	b	b	a	b	b	a	a	b	a	a	b	b	b	b	b	b	a	a	a	b	u	a	a	a	b	b	a	a	b	a	a	a	a
6	InDel_0002889_115205	128.63	a	u	a	b	a	b	a	b	a	b	u	a	b	a	b	b	a	b	b	a	a	b	a	a	a	b	b	b	b	b	a	a	a	b	a	a	a	a	b	u	a	a	b	a	a	a	a
6	SNP_0000161_255562	130.11	a	a	a	b	a	b	a	b	a	b	a	a	b	a	b	b	a	b	b	a	a	b	a	b	a	b	b	b	b	b	a	a	a	b	a	a	a	b	b	b	u	a	b	a	a	a	a
6	SNP_0003912_104918	131.77	a	a	a	b	a	b	a	b	a	b	a	a	b	a	b	b	a	b	b	b	a	b	a	b	b	b	b	b	b	b	a	a	a	b	a	a	a	b	u	b	b	a	b	a	a	a	a
6	SNP_0288194_335	133.8	a	a	a	b	u	b	a	b	a	b	a	a	b	a	b	b	u	b	b	b	a	b	a	b	b	b	b	b	b	b	a	a	a	b	a	b	a	b	b	u	b	u	b	a	a	a	u
6	SNP_0039968_3097	135.46	u	a	a	b	a	b	a	b	a	b	a	a	b	u	b	b	a	b	b	b	u	b	a	b	b	b	b	b	b	b	a	a	a	b	a	b	a	b	u	b	b	a	b	a	a	a	a
6	InDel_0003400_228515	137.12	a	a	a	b	a	b	a	b	a	b	a	a	b	a	b	b	a	b	b	b	u	b	a	b	b	b	b	b	b	b	a	a	u	b	a	b	a	b	b	b	b	a	b	a	a	a	a
6	SNP_0000664_457184	155.84	u	h	h	b	a	u	u	a	a	a	u	b	b	u	a	h	b	b	b	h	b	b	a	a	u	a	h	u	a	u	a	a	a	a	a	h	a	u	h	u	h	a	a	a	h	b	u
6	SNP_0000117_506521	156.95	u	h	a	b	u	b	b	a	a	h	u	b	h	b	a	h	b	b	h	h	b	b	a	a	u	a	a	u	a	u	a	a	u	a	a	h	a	a	h	u	h	a	a	a	b	b	u
6	SNP_0000117_132768	158.06	u	a	a	u	a	u	u	a	a	a	u	u	h	u	a	h	u	u	h	h	b	b	a	a	b	h	h	u	a	u	h	a	a	h	a	h	a	a	h	u	a	h	h	a	h	u	u
6	SNP_0000075_619895	161.2	b	h	a	u	u	u	u	a	a	a	b	b	h	b	a	a	u	b	a	u	u	u	a	a	u	a	a	u	a	u	a	a	a	a	a	a	h	h	a	b	a	a	a	a	u	b	u
6	SNP_0014926_12638	162.49	h	a	a	h	a	b	b	a	a	a	u	u	u	b	a	a	b	b	a	a	u	h	a	a	h	a	a	h	a	h	a	a	a	a	a	a	u	a	b	h	a	a	a	a	h	b	u
6	SNP_0000429_113435	163.6	b	a	a	u	a	b	b	a	a	a	u	u	h	b	a	a	u	u	a	a	u	u	a	a	b	a	a	u	a	u	a	a	a	a	a	a	a	a	h	u	a	a	a	a	a	b	u
6	SNP_0001513_22645	164.7	b	a	a	b	a	b	b	a	a	a	u	b	h	b	a	a	u	b	a	a	b	b	a	u	b	a	a	b	a	b	a	a	a	a	a	a	a	a	h	b	a	a	a	a	h	b	b
6	TM23680	165.81	b	a	a	b	a	b	b	a	a	a	b	b	h	b	a	a	b	b	a	a	b	b	a	a	b	a	a	b	a	b	a	a	a	a	a	a	h	a	b	b	a	a	a	a	h	b	b
6	SNP_0000403_34752	167.1	u	h	a	b	a	u	b	h	a	a	u	u	a	u	a	a	u	b	a	h	b	u	a	a	u	a	a	u	h	u	h	a	a	a	h	h	h	h	u	u	a	a	a	a	h	b	u
6	SNP_0000296_289859	168.21	u	a	a	b	a	u	u	a	h	h	u	u	a	u	a	a	b	u	a	a	b	u	a	a	u	a	h	b	a	u	h	h	a	a	a	a	a	h	h	u	a	a	h	a	a	u	u
6	SNP_0000428_988866	169.32	u	u	a	u	a	u	u	a	a	u	u	u	h	u	h	a	b	b	h	h	u	u	a	h	b	a	a	b	a	u	h	a	h	h	a	a	a	h	h	u	h	a	a	a	a	u	u
6	SNP_0000275_152778	170.61	b	a	a	b	a	u	u	a	h	h	u	u	u	u	a	a	b	b	h	a	u	u	a	h	u	h	h	b	a	u	h	h	a	h	a	u	a	h	a	u	a	a	a	a	a	u	u
6	SNP_0000211_303828	171.9	u	a	a	b	a	u	u	a	h	h	u	u	b	u	a	a	b	b	h	h	b	b	a	a	u	a	h	u	a	u	a	h	a	a	a	a	u	a	a	u	a	h	h	a	u	u	u
6	SNP_0025787_1404	173.93	u	a	a	b	a	u	u	a	h	h	u	u	h	u	a	a	u	b	h	h	b	b	a	a	u	h	h	b	a	u	h	h	a	h	a	a	u	h	h	u	a	a	a	a	u	u	b
6	SNP_0001512_472101	175.78	u	a	u	u	a	u	u	a	a	a	u	u	h	u	h	a	u	u	h	h	b	u	u	a	u	h	h	u	a	u	a	h	a	h	a	a	a	h	a	u	h	h	a	a	a	u	u
7	SNP_0004050_23463	0	b	a	u	b	u	a	u	b	h	a	b	u	a	a	a	a	a	u	b	a	b	b	u	u	a	a	b	a	b	a	u	a	u	b	b	b	b	a	a	a	a	a	b	b	b	u	h
7	SNP_0003041_150136	1.11	b	u	a	a	a	a	a	b	h	a	b	a	a	a	a	h	a	b	b	a	b	b	b	b	a	a	b	a	b	a	b	a	a	b	b	u	b	a	a	a	a	a	b	b	b	b	a
7	SNP_0003802_255304	4.99	h	a	a	a	a	a	a	b	a	a	b	a	b	a	a	h	a	b	b	a	b	b	b	b	u	a	b	a	b	a	b	a	a	b	b	u	b	a	a	a	a	a	b	b	b	b	h
7	SNP_0019696_1033	6.84	b	u	a	a	a	u	a	b	h	a	b	h	b	a	a	h	a	b	b	a	b	b	b	b	a	u	b	a	b	a	a	a	u	b	u	b	b	a	a	a	a	a	b	b	b	b	a
7	SNP_0012415_14073	8.68	b	a	a	a	a	a	a	b	h	a	b	a	b	a	a	h	a	b	b	a	b	b	b	b	a	a	b	a	b	a	a	a	a	b	b	b	b	a	a	a	u	a	b	b	b	b	a
7	SNP_0306819_1040	10.71	u	u	a	u	u	u	a	b	h	a	u	h	b	u	a	h	a	b	b	a	b	b	b	b	a	a	b	a	b	u	u	a	a	b	b	b	u	a	a	a	a	a	b	u	b	b	a
7	SNP_0202480_1089	12	b	a	a	a	a	u	a	b	h	a	b	a	b	a	a	h	u	b	b	a	b	b	h	u	a	a	b	a	b	a	a	a	a	b	b	u	b	a	a	a	a	a	b	u	b	u	u
7	SNP_0019001_1494	13.85	u	a	a	a	a	a	a	b	h	a	u	u	b	a	a	a	a	b	b	u	b	b	b	b	a	a	b	a	b	a	a	a	a	b	b	b	b	u	a	a	a	a	b	b	b	b	a
7	SNP_0002724_341692	15.69	b	a	a	a	a	a	a	b	h	a	b	h	b	a	a	h	a	b	b	a	b	a	b	b	a	a	b	a	b	a	a	a	a	b	b	b	b	a	a	a	a	a	b	b	b	b	u
7	SNP_0218692_511	17.17	b	u	a	a	a	a	a	a	h	a	b	h	b	a	b	h	a	b	b	a	b	a	b	b	a	a	b	a	b	a	a	a	a	b	b	u	b	a	a	a	a	a	b	b	b	u	a
7	SNP_0009083_1901	18.28	b	a	a	a	a	u	a	a	h	a	b	a	b	a	b	h	a	b	b	a	b	a	b	h	a	a	b	a	b	a	a	a	a	u	b	b	b	a	a	a	a	a	b	b	b	b	a
7	SNP_0006335_129231	19.57	b	a	a	a	u	u	u	a	a	a	b	h	u	a	b	h	a	u	b	a	b	a	b	h	a	a	b	a	b	a	a	a	a	b	b	b	b	a	b	a	a	a	b	u	b	b	b
7	SNP_0006335_5679	20.67	u	a	a	u	a	u	a	a	a	a	u	h	b	a	b	h	a	b	b	a	b	a	b	h	a	b	b	a	a	a	a	a	a	b	b	b	b	a	b	a	a	a	b	b	u	b	b
7	SNP_0006810_118005	22.15	u	a	a	a	a	a	a	a	a	a	b	h	b	a	b	h	a	b	b	a	b	a	b	h	a	b	u	a	a	a	a	a	a	b	b	h	b	a	b	a	a	a	b	b	b	b	b
7	SNP_0006810_13960	23.26	u	a	a	a	a	u	a	a	a	a	u	h	b	a	b	h	a	b	b	a	b	a	b	h	a	b	b	a	a	a	a	a	u	b	b	b	b	a	u	a	a	a	b	b	b	b	b
7	SNP_0006744_136159	24.73	a	u	a	a	a	a	a	a	a	u	b	h	b	a	b	h	u	b	b	a	b	a	b	a	a	b	b	a	a	a	a	a	a	b	b	b	b	a	b	a	a	a	b	b	b	b	b
7	SNP_0017294_725	25.84	a	a	u	a	a	a	a	a	a	a	b	a	b	a	b	h	a	b	b	b	u	a	b	a	a	b	b	a	a	a	a	a	u	b	b	b	u	a	b	a	a	a	b	b	b	b	b
7	SNP_0253409_846	27.13	a	a	a	a	a	u	a	a	a	a	b	a	b	a	b	h	a	b	b	b	u	a	b	a	a	b	b	a	a	a	a	a	a	b	b	a	b	a	b	a	a	a	b	b	u	b	b
7	SNP_0001427_444606	28.24	a	a	a	a	a	a	a	a	a	a	a	a	b	a	b	h	a	b	b	u	b	a	b	a	a	b	b	a	a	u	a	a	a	b	a	a	b	a	b	a	a	a	h	b	b	b	b
7	SNP_0083244_670	29.35	a	a	a	a	a	u	a	a	a	a	a	a	b	a	b	b	a	b	a	b	b	b	b	a	a	b	u	a	a	a	a	a	u	b	a	a	b	a	b	a	a	a	b	b	b	b	b
7	SNP_0280594_326	30.45	a	a	a	a	a	u	a	a	a	a	a	u	b	a	b	h	a	b	a	b	b	b	b	a	a	b	u	a	a	a	b	a	a	b	a	a	b	a	b	a	a	a	b	b	b	b	b
7	SNP_0015062_12949	31.56	a	a	a	a	a	a	a	a	a	a	a	a	b	a	b	h	a	b	a	b	b	b	b	a	a	b	b	a	a	a	b	a	a	b	a	a	b	a	b	a	a	a	b	b	b	b	b
7	InDel_0001212_496171	32.67	a	a	a	a	a	u	a	a	b	a	a	a	b	u	b	h	u	b	a	a	b	b	b	a	a	b	b	a	a	u	b	a	a	b	a	a	b	a	b	a	a	a	b	b	u	b	b
7	SNP_0625551_208	33.78	a	a	a	a	a	u	a	a	b	a	a	a	b	a	b	u	a	b	a	a	b	b	b	a	a	b	b	a	a	a	b	a	a	b	a	u	b	a	b	u	u	h	b	b	b	b	b
7	InDel_0001212_313746	35.25	a	a	u	a	a	u	a	a	b	a	u	a	h	u	b	h	a	b	u	a	b	u	u	a	a	b	b	a	a	a	b	a	a	b	a	a	b	a	b	u	a	u	b	b	b	b	u
7	InDel_0058806_753	57.45	b	u	b	u	u	u	b	a	u	u	b	a	b	b	b	u	b	a	b	a	h	b	a	u	a	b	a	b	a	u	a	a	a	b	a	a	u	a	b	u	b	a	b	b	b	b	u
7	SNP_0001730_187137	60.59	b	b	b	a	a	u	b	a	b	a	b	a	b	b	b	u	b	a	b	a	h	b	a	b	a	b	a	b	b	a	a	a	a	b	a	a	a	a	b	b	b	a	b	b	b	b	u
7	SNP_0003436_1901	62.62	u	b	u	a	a	u	b	a	b	a	b	a	h	b	b	a	b	a	b	b	u	b	a	u	a	b	a	b	b	a	a	a	a	b	a	a	a	a	b	b	b	a	b	b	b	b	a
7	SNP_0001146_238477	63.92	b	b	a	a	a	a	b	a	b	a	b	a	b	u	b	u	b	a	b	b	a	a	a	b	a	b	a	b	b	b	a	a	a	b	a	a	a	a	b	b	b	a	b	b	b	b	a
7	SNP_0001146_444292	65.02	b	b	a	a	a	a	b	a	b	a	b	a	b	b	b	a	b	a	u	b	a	a	a	b	a	b	a	b	b	u	a	a	a	b	a	a	a	a	b	b	b	a	a	u	b	b	a
7	SNP_0059120_874	66.68	b	b	u	a	b	a	b	a	b	a	b	a	b	b	b	a	b	a	b	b	a	a	a	b	a	b	a	b	b	b	a	a	u	b	a	a	a	a	b	b	b	a	a	b	a	b	a
7	SNP_0000175_22126	67.97	b	b	h	u	a	b	b	a	b	a	b	a	b	b	b	a	u	a	b	b	a	a	a	b	b	b	a	b	b	b	a	a	a	b	a	a	a	u	b	b	b	a	a	b	a	b	u
7	SNP_0143691_1479	70.37	b	b	a	a	b	a	u	a	b	a	b	a	b	b	b	u	h	a	b	b	b	a	u	b	a	b	a	b	b	b	a	a	a	b	a	u	a	a	b	b	u	a	a	b	a	b	a
7	SNP_0000492_529346	71.48	b	b	a	a	b	a	b	a	b	a	b	a	b	b	b	a	b	a	b	b	b	a	a	b	a	b	a	b	b	u	a	a	a	b	a	a	a	a	b	u	b	a	a	u	a	b	b
7	SNP_0002175_21982	73.51	b	b	h	a	b	a	b	a	b	a	b	a	b	b	b	a	a	b	b	b	b	a	a	b	a	a	a	b	b	b	a	a	a	b	u	a	a	a	b	b	b	a	a	b	u	b	b
7	SNP_0002175_394140	74.62	b	b	a	a	a	a	b	a	u	a	b	a	b	b	b	a	u	b	b	b	b	u	a	b	a	a	a	b	b	b	a	a	a	b	a	a	a	a	b	b	b	a	a	b	a	b	b
7	SNP_0002866_217077	75.73	u	b	h	a	a	a	b	a	b	a	b	a	b	u	b	a	a	b	b	b	b	a	a	b	a	a	u	b	b	b	a	b	u	b	a	a	a	a	u	b	b	a	a	b	a	b	b
7	SNP_0005819_61810	79.6	b	b	a	a	a	a	b	a	a	a	b	a	b	b	b	a	b	a	b	b	b	b	u	b	a	a	a	b	b	b	a	b	u	b	a	a	a	a	b	b	b	a	a	b	a	a	b
7	SNP_0001800_5184	81.63	u	u	u	a	a	u	b	a	a	a	u	a	b	b	a	u	b	a	b	b	b	b	a	b	a	u	a	u	b	b	u	b	b	b	a	a	a	a	a	b	u	a	a	b	a	a	b
7	SNP_0003498_265744	84.03	b	b	a	a	a	a	b	a	b	a	b	a	b	b	a	a	b	a	b	b	b	b	b	b	a	a	b	a	b	b	a	b	b	b	u	a	a	a	a	b	b	u	a	b	a	a	b
7	SNP_0001953_33927	85.33	b	b	a	a	a	u	b	a	b	a	b	a	b	b	a	a	u	u	b	b	b	b	b	b	a	a	b	a	b	b	a	b	u	b	a	a	a	a	a	b	u	a	a	b	a	a	a
7	SNP_0004015_124473	86.8	a	b	a	a	a	a	b	a	b	a	b	u	b	b	a	a	b	a	b	b	b	b	b	b	a	a	b	a	b	b	a	b	b	b	a	a	a	a	a	b	b	a	a	b	a	b	a
7	SNP_0000888_406556	88.28	a	a	a	u	a	u	b	a	b	a	u	a	b	b	a	a	b	a	b	b	b	b	b	b	a	a	b	u	b	b	a	b	u	b	a	a	a	a	a	b	b	a	a	b	a	b	a
7	SNP_0002693_42896	90.31	a	a	a	a	b	a	b	a	b	a	a	a	b	b	a	a	b	a	b	b	b	b	b	b	a	a	b	a	b	b	a	b	b	b	a	a	a	a	a	b	b	a	a	b	a	b	b
7	SNP_0000602_552724	91.6	a	a	a	u	u	u	b	a	b	a	a	a	b	b	a	a	b	a	b	b	b	b	u	b	a	a	b	a	b	b	a	b	b	b	u	a	a	b	a	b	b	a	a	b	a	b	b
7	SNP_0054554_606	93.45	u	a	a	a	a	a	b	a	b	a	a	u	u	b	a	a	b	a	b	b	b	b	b	b	a	a	b	a	b	b	a	b	b	b	a	a	a	b	a	b	b	a	a	b	a	b	b
7	SNP_0000173_51424	94.74	a	a	a	a	a	a	b	a	b	a	a	a	b	b	a	a	b	a	b	b	b	b	b	b	a	a	b	a	b	b	a	b	b	b	b	a	a	b	a	b	a	a	a	b	a	b	u
7	SNP_0000173_1224786	96.03	a	a	a	a	a	u	b	a	b	a	a	a	b	b	a	a	b	a	b	b	u	b	b	b	a	a	b	a	b	b	a	b	b	b	b	a	a	b	a	b	u	a	a	b	a	b	b
7	SNP_0000442_960212	98.8	a	a	a	a	u	a	u	a	b	a	a	a	b	b	a	a	a	a	a	b	b	b	b	b	a	a	b	a	b	b	a	b	b	b	b	a	a	b	a	b	a	a	a	b	a	b	b
7	InDel_0195469_309	100.46	a	a	u	a	a	a	b	a	a	b	u	a	b	b	a	u	u	a	u	b	u	b	u	b	a	a	b	a	u	b	a	b	b	b	b	a	a	b	a	b	a	a	a	u	a	b	b
7	SNP_0006120_46402	102.3	a	a	a	a	a	u	b	a	b	b	a	a	u	b	a	a	a	a	a	b	b	b	b	b	a	a	b	a	b	b	a	b	b	b	b	b	a	b	a	u	a	a	a	b	a	b	u
7	SNP_0035142_3137	104.15	a	a	a	a	a	a	b	a	b	b	a	a	b	b	a	a	a	a	a	b	b	b	b	b	a	a	b	a	b	b	a	b	b	b	b	b	a	b	a	b	u	a	a	b	a	b	b
7	SNP_0000158_557	105.44	a	a	a	a	a	a	b	a	b	b	a	a	b	b	a	a	a	a	a	b	b	b	b	b	a	a	b	a	b	b	a	b	b	b	b	b	a	b	u	b	a	a	a	b	a	b	b
7	TM28441	106.55	a	a	a	a	a	a	b	a	b	b	a	a	b	b	a	a	a	a	a	b	b	b	b	b	a	a	b	a	b	b	a	b	b	b	b	b	a	a	a	b	a	a	a	b	a	b	b
7	SNP_0397163_391	108.02	a	a	a	a	a	a	b	a	b	b	a	a	b	b	a	a	a	a	a	b	b	b	b	b	a	a	b	a	b	b	b	b	b	b	b	b	a	a	a	b	a	a	a	b	a	b	b
7	SNP_0002426_158633	109.68	a	a	a	a	a	a	b	a	b	b	a	a	b	b	a	a	a	a	a	b	b	b	b	b	a	a	b	a	a	b	b	b	b	b	b	b	a	a	a	b	a	a	a	b	a	b	b
7	SNP_0043311_2830	110.98	a	a	a	a	a	a	b	a	b	b	a	a	b	b	a	a	a	a	a	b	b	b	b	b	a	a	b	u	a	b	b	b	b	b	b	b	a	a	a	b	a	a	a	b	a	b	b
7	SNP_0042927_236	113.01	a	a	b	a	a	a	b	a	b	b	a	a	b	u	a	a	a	a	a	a	b	b	b	b	a	a	b	a	a	b	b	u	b	b	b	b	a	a	a	b	a	a	a	b	a	b	b
7	SNP_0001183_541446	114.11	b	a	b	a	u	a	b	a	b	b	b	a	b	b	a	a	a	a	a	a	u	b	b	b	a	a	b	a	h	b	b	b	b	b	b	b	a	a	a	u	a	a	a	b	a	b	b
7	SNP_0105312_322	115.4	b	u	b	a	u	a	b	a	b	b	h	a	b	b	a	a	a	a	a	a	b	b	b	b	a	a	a	a	h	b	b	b	b	b	b	b	a	a	a	b	a	a	a	b	a	b	b
7	SNP_0026355_1194	116.51	b	a	b	a	u	a	b	a	u	u	u	u	b	b	a	u	a	a	u	a	b	b	b	u	a	a	a	u	h	b	b	b	b	b	u	u	u	a	a	b	a	a	a	b	a	u	b
7	SNP_0001754_202441	117.8	b	a	b	a	a	a	b	a	b	u	a	a	b	b	a	a	a	a	a	a	b	b	b	b	a	a	a	a	h	b	b	b	b	b	b	b	a	a	a	b	a	a	a	b	a	b	b
7	SNP_0219353_1319	118.91	b	a	u	a	a	a	h	a	b	b	h	a	b	b	a	a	u	a	a	a	u	u	b	u	a	a	a	a	h	b	b	b	b	b	u	b	a	a	a	u	a	a	a	u	a	u	h
7	SNP_0000913_474	120.02	b	a	b	a	a	a	b	a	b	b	h	a	b	b	a	a	a	a	a	a	b	b	b	b	a	a	a	a	h	b	b	b	b	b	b	b	a	a	a	b	a	a	a	b	a	b	b
7	SNP_0000913_223703	121.12	b	a	b	a	a	a	u	b	b	b	h	a	b	b	a	u	a	a	a	a	b	b	b	b	a	a	a	a	h	b	b	b	b	b	b	b	a	a	a	b	a	u	a	b	a	b	b
7	SNP_0019223_4157	122.23	b	a	b	a	a	a	a	b	b	b	u	u	b	b	a	a	a	a	a	a	b	h	b	b	a	a	a	a	h	b	b	b	b	b	b	b	a	a	a	b	a	a	a	b	a	b	b
7	SNP_0001118_462412	123.34	b	a	u	a	a	a	a	b	b	b	h	a	b	b	a	a	a	a	a	a	b	b	b	b	a	a	a	a	h	b	b	b	b	b	b	b	a	a	a	b	a	a	a	b	a	b	b
7	SNP_0144415_506	124.44	b	a	b	a	a	a	a	h	b	b	b	a	b	b	a	a	a	a	a	a	b	b	b	b	a	a	a	a	h	h	h	b	h	b	h	h	a	a	a	h	a	a	a	b	u	b	h
7	SNP_0248418_550	125.55	b	a	b	a	a	a	a	b	b	b	b	u	b	b	a	a	a	a	a	a	b	b	b	b	a	a	a	a	h	b	b	b	b	b	b	b	a	a	a	b	a	a	a	b	a	h	b
7	SNP_0000141_101956	126.66	b	a	b	a	a	a	a	b	b	b	b	a	b	b	a	a	a	a	a	a	b	b	b	b	a	a	a	a	a	b	b	b	b	b	b	b	a	a	a	b	a	a	a	b	a	b	b
7	TM28920	128.14	b	a	b	a	a	a	a	b	b	b	b	u	b	b	a	u	a	a	a	a	b	b	b	b	a	a	a	a	h	b	b	b	b	b	b	b	b	u	a	b	b	h	a	b	a	b	b
7	SNP_0040850_945	129.24	b	a	b	h	u	a	a	b	b	b	b	a	b	b	a	a	a	a	a	a	b	b	b	b	a	a	a	a	h	b	b	b	b	b	b	b	a	a	a	b	b	a	a	b	a	b	b
7	TM27284	130.9	b	a	a	a	a	a	a	b	b	b	b	a	b	a	a	a	a	a	a	a	b	b	b	b	a	a	a	a	h	b	b	b	b	b	b	b	a	a	a	b	b	a	a	b	a	b	b
7	SNP_0043280_2979	132.01	b	a	a	u	a	a	a	u	u	b	b	u	b	u	a	a	u	u	a	a	u	b	u	a	a	a	a	a	h	u	b	b	b	b	b	b	a	a	a	u	b	a	a	b	a	b	b
7	SNP_0090534_1565	133.12	b	a	a	a	a	a	a	b	b	b	b	a	b	a	a	a	a	a	u	a	b	b	b	a	a	a	a	u	h	a	b	b	b	b	b	b	a	a	a	b	b	a	a	b	a	b	b
7	SNP_0474521_157	134.96	b	u	a	a	u	a	u	b	b	b	u	u	b	u	a	a	a	a	a	a	b	b	b	b	a	u	a	a	h	a	b	b	u	b	b	u	u	a	a	b	b	a	a	u	a	b	b
7	InDel_0000238_311241	136.25	b	u	a	a	a	a	a	b	b	b	b	a	b	a	a	a	a	u	a	a	b	b	b	b	a	a	u	u	h	a	b	b	u	b	b	b	u	a	u	b	b	a	a	b	a	b	b
7	SNP_0160836_563	137.36	b	a	a	a	a	a	a	h	b	u	b	a	b	a	a	a	a	a	a	a	h	b	h	b	a	a	b	a	h	a	b	b	h	h	h	b	a	a	a	b	h	a	a	h	a	b	b
7	SNP_0126980_687	138.47	h	a	a	a	a	a	a	a	b	b	b	a	b	a	a	a	a	a	a	a	b	b	b	b	a	a	b	a	h	a	b	b	b	b	b	b	a	a	a	b	b	a	a	b	a	b	b
7	TM27811	139.76	b	a	a	a	a	a	a	b	b	b	h	a	h	a	a	a	a	a	b	b	b	h	b	h	a	a	h	a	b	a	b	b	b	h	h	b	a	a	a	b	b	b	a	b	a	b	b
7	SNP_0069277_2451	141.05	b	a	a	a	h	a	a	b	b	b	b	a	u	a	a	a	a	a	a	a	b	b	b	b	a	a	b	a	h	a	b	b	b	b	b	u	a	a	a	b	u	a	a	b	a	b	b
7	SNP_0000054_14296	142.16	b	a	a	a	b	a	a	b	b	b	b	a	b	h	a	a	h	a	a	a	b	b	b	b	a	a	b	a	h	a	b	h	b	b	b	b	a	a	a	b	b	a	a	b	a	b	b
7	TM27039	143.45	b	a	a	a	b	a	a	b	b	b	b	a	b	a	a	a	a	a	a	a	b	b	b	b	a	a	b	a	h	a	a	b	b	b	b	b	a	a	a	b	b	a	a	b	a	b	b
7	SNP_0000899_560667	144.56	b	a	a	a	b	a	a	a	b	b	b	u	b	a	a	a	a	a	a	a	b	u	b	b	a	a	b	a	h	u	b	b	b	b	b	b	a	a	a	b	b	a	a	b	a	b	b
7	SNP_0463620_220	145.66	b	a	a	a	b	u	a	a	b	b	b	a	b	a	a	a	a	a	a	a	b	b	b	b	a	a	b	a	h	a	b	b	b	b	b	b	a	a	a	b	b	a	a	b	a	b	b
7	SNP_0040161_3225	146.77	b	a	a	b	b	a	a	a	b	b	b	a	b	a	a	a	a	a	a	a	b	b	b	b	a	a	b	a	h	a	b	b	b	b	b	b	a	a	a	b	b	a	a	b	a	b	b
7	SNP_0000053_1288958	147.88	b	a	a	b	b	a	a	a	b	b	b	a	b	a	a	a	h	a	a	a	b	b	b	b	a	a	b	a	h	a	b	b	b	b	a	b	a	a	a	b	u	a	a	b	a	b	b
7	SNP_0796183_288	149.35	b	a	a	b	u	a	a	a	b	b	h	a	b	a	a	a	h	a	a	a	b	b	b	b	a	a	b	a	h	u	b	b	b	b	a	h	a	a	a	b	b	a	a	b	u	b	b
7	SNP_0008812_46399	150.46	b	a	a	b	a	a	a	a	u	b	b	a	b	a	a	a	h	a	a	a	b	b	u	b	a	a	b	a	h	a	b	b	b	b	a	b	a	a	a	b	a	a	a	b	a	b	b
7	SNP_0000762_62167	151.57	u	a	a	b	a	a	a	a	b	b	b	a	b	a	a	a	h	a	a	a	b	b	b	b	a	a	b	a	h	a	b	b	b	b	a	b	a	a	a	b	a	a	a	b	a	b	b
7	SNP_0000366_620329	152.67	b	a	a	b	b	u	b	a	b	b	b	a	b	a	a	a	u	a	a	a	b	b	b	b	a	a	b	a	a	a	b	b	b	b	a	b	a	a	a	b	a	a	a	b	u	b	b
7	SNP_0000617_214087	153.78	u	a	a	b	b	u	b	b	b	b	b	a	b	a	a	a	a	a	u	a	b	b	b	b	a	a	b	a	a	a	b	b	b	b	a	b	a	u	a	b	u	a	a	b	a	b	b
7	SNP_0075045_745	155.44	b	a	a	b	b	a	u	b	b	b	b	a	b	a	a	a	a	a	a	a	b	b	b	b	a	a	u	a	a	a	b	b	b	b	b	b	a	a	a	b	a	a	a	b	a	b	a
7	PT61650	156.55	b	a	a	b	a	a	b	b	b	b	b	a	b	a	a	a	a	a	b	a	b	b	b	b	a	a	b	a	a	a	b	b	b	b	b	b	a	a	a	b	a	a	a	b	a	b	h
7	SNP_0000028_2345720	158.21	b	u	a	b	a	a	b	b	b	b	b	a	b	a	a	a	a	a	b	a	b	b	b	b	a	a	b	a	b	u	b	b	b	b	b	b	a	a	a	b	a	a	a	b	a	b	h
7	SNP_0263743_488	159.32	h	u	a	u	a	u	b	b	b	b	b	a	b	a	a	a	a	a	b	a	b	h	b	b	a	a	h	a	b	a	h	b	b	b	b	b	a	a	a	b	a	a	a	b	a	b	h
7	SNP_0000028_1596427	160.79	b	a	a	b	u	a	b	b	b	b	b	a	b	a	a	a	a	a	b	a	b	b	b	b	a	a	b	a	b	a	b	b	u	b	b	b	a	a	a	b	a	a	a	b	a	b	h
7	SNP_0000028_907448	162.08	b	a	u	u	b	u	u	b	b	b	b	a	b	a	a	a	u	a	b	a	b	b	b	b	a	a	b	a	b	a	b	b	b	b	b	b	a	a	a	b	a	u	a	b	a	b	h
7	SNP_0000028_233313	163.19	b	a	a	b	a	u	b	b	b	a	b	a	b	a	a	a	a	a	b	a	b	b	b	b	a	a	b	a	b	a	b	b	b	b	b	b	a	a	a	b	a	a	a	b	u	b	a
7	SNP_0002008_8183	164.85	b	a	a	b	a	u	b	b	a	a	b	a	b	a	a	u	a	a	b	a	b	b	b	b	a	u	b	u	b	u	b	b	b	b	b	b	u	a	a	b	a	a	a	b	a	b	u
7	SNP_0000374_91751	167.44	b	a	a	b	a	u	b	b	a	a	u	a	a	a	a	a	a	a	b	a	b	b	b	b	u	a	b	a	b	a	b	b	b	b	b	b	a	a	a	a	a	a	b	b	a	b	h
7	SNP_0003587_228887	168.54	b	u	u	b	a	a	b	b	a	a	b	a	a	a	a	a	a	a	b	a	u	u	b	b	u	a	b	a	b	a	b	b	b	b	u	u	a	a	a	a	a	a	b	b	u	b	h
7	SNP_0002845_332029	169.84	b	a	a	b	a	u	b	b	a	a	b	a	a	a	a	a	a	a	b	a	b	b	b	b	a	a	b	a	b	a	b	b	b	b	b	b	b	a	a	a	a	a	b	b	a	b	h
8	SNP_0042928_3599	0	b	b	b	a	h	u	b	b	b	a	a	a	a	b	b	a	b	b	a	b	a	a	a	a	a	a	u	a	b	b	a	a	a	b	u	a	a	b	b	b	b	b	a	h	b	u	a
8	SNP_0001840_209512	1.29	b	b	b	a	a	b	b	b	b	a	a	a	a	b	b	a	b	b	u	b	a	a	a	a	a	a	a	a	b	b	a	b	b	b	a	a	a	b	b	b	u	b	a	b	b	b	a
8	SNP_0000068_876354	2.4	b	b	b	a	a	b	b	b	b	a	a	a	a	b	b	a	b	b	a	b	a	a	a	a	a	a	a	a	b	b	a	a	a	b	a	a	a	b	b	b	b	b	a	b	a	b	a
8	SNP_0103562_1889	3.51	b	b	b	a	a	b	b	b	b	a	a	a	a	b	b	b	b	b	a	b	a	a	a	a	a	a	a	a	b	b	a	a	a	b	a	a	a	b	b	b	b	b	a	b	u	b	a
8	PT30412	4.8	b	b	b	h	h	b	b	b	b	h	h	h	h	b	b	b	b	b	h	b	h	h	h	h	b	h	h	h	h	b	h	h	a	h	h	h	h	b	b	b	b	b	h	b	h	b	h
8	SNP_0039066_2781	5.9	b	b	b	a	a	b	b	b	b	a	a	a	a	b	b	b	b	b	a	b	a	a	a	a	b	a	a	a	a	b	a	a	a	a	a	a	a	b	b	b	b	b	a	b	a	b	a
8	SNP_0000287_465833	7.2	b	b	b	a	a	b	b	b	b	a	a	a	u	b	b	b	b	b	a	b	a	a	a	a	b	a	a	a	a	b	a	a	u	a	a	a	a	b	b	b	b	b	a	b	a	b	a
8	SNP_0000287_359639	9.04	b	b	u	a	a	b	b	b	u	a	a	b	a	b	b	b	b	b	a	b	b	a	a	a	b	a	a	u	a	b	a	a	a	a	a	a	a	b	b	b	b	b	a	b	a	b	a
8	SNP_0023108_1753	10.89	b	u	b	a	a	b	b	b	b	a	a	b	a	b	b	b	b	b	a	b	b	a	a	a	b	a	a	a	a	b	a	a	a	a	a	a	a	b	b	b	b	b	a	b	a	b	a
8	SNP_0060900_1615	12.73	b	b	b	a	a	b	b	b	b	a	a	b	a	u	b	b	b	b	a	b	u	a	a	a	b	a	a	a	a	b	a	a	a	a	a	u	b	b	b	b	b	b	a	b	a	b	a
8	SNP_0059685_1160	13.84	b	b	b	a	a	b	u	b	b	a	a	b	a	b	b	u	b	b	a	a	b	a	a	a	b	u	a	a	a	b	a	a	a	a	a	a	b	b	u	b	b	b	a	b	a	b	a
8	SNP_0231283_260	14.95	b	b	b	a	a	b	b	b	a	a	u	b	a	b	b	b	b	b	a	a	b	a	a	a	b	a	a	a	a	b	a	a	a	a	a	a	b	b	u	b	b	b	a	b	a	b	a
8	TM48872	16.24	b	b	b	a	a	b	b	b	a	a	a	b	a	b	b	b	b	b	a	a	b	a	a	a	b	a	a	a	a	b	a	a	a	a	a	a	b	b	b	b	b	b	a	b	a	b	a
8	SNP_0000934_557380	17.53	b	b	b	a	a	b	b	b	a	u	a	b	a	b	b	b	b	b	u	a	b	a	a	a	b	a	a	a	a	b	a	a	a	a	a	a	b	b	b	b	b	b	a	b	a	b	a
8	SNP_0047296_1062	18.64	b	b	b	a	a	b	b	b	a	a	a	b	a	b	b	b	b	b	a	a	b	a	a	a	b	a	a	a	a	b	a	a	a	b	a	a	b	b	b	b	b	b	a	b	a	b	a
8	SNP_0000164_1164849	20.3	b	b	b	a	u	b	u	b	a	a	a	b	a	b	b	b	b	b	a	a	b	a	a	a	b	a	a	a	a	b	a	a	a	b	a	a	b	b	b	b	b	b	a	b	a	b	a
8	SNP_0360277_417	21.59	b	b	b	a	a	b	b	b	a	u	a	b	u	u	b	b	b	b	a	a	b	a	a	a	u	a	a	a	a	b	a	a	a	b	a	a	b	b	b	b	b	u	a	u	a	b	u
8	SNP_0037336_3813	22.88	b	b	b	u	a	b	u	b	a	a	a	b	a	b	b	b	b	b	a	a	b	a	a	a	b	u	a	a	a	b	a	a	a	b	a	a	b	b	b	b	u	b	a	b	a	b	a
8	SNP_0001494_206979	23.99	b	b	b	a	a	b	b	b	a	a	a	b	a	b	b	b	b	b	a	a	b	a	a	h	b	a	a	a	a	b	a	a	a	b	a	u	b	b	b	b	u	b	a	b	a	b	a
8	SNP_0121419_1025	25.09	b	b	b	a	a	b	b	b	a	a	a	a	a	b	b	b	b	b	a	u	b	a	a	h	b	a	a	a	a	b	a	a	a	b	a	a	b	b	b	b	a	u	a	b	a	b	a
8	PT55077	26.2	b	b	b	a	a	b	b	b	a	a	a	a	b	b	b	b	b	b	b	a	b	a	a	b	b	a	a	a	a	b	a	b	b	b	a	a	b	b	b	b	b	a	a	b	a	b	a
8	SNP_0015343_12859	27.31	b	b	b	a	a	b	b	b	u	a	a	a	a	b	b	b	b	b	b	a	u	a	b	h	b	a	a	a	a	b	a	a	a	b	a	a	b	b	b	b	h	b	a	b	a	b	a
8	SNP_0001614_102109	28.78	b	b	u	b	a	b	b	b	a	a	a	a	a	b	b	b	b	b	b	a	b	a	b	h	b	a	a	a	a	b	a	a	a	b	a	a	b	b	b	b	u	b	a	b	a	b	a
8	SNP_0221791_1142	29.89	b	b	b	b	a	b	b	b	a	a	a	a	u	b	b	b	b	b	b	a	b	a	b	h	b	a	a	a	a	b	a	a	a	b	a	a	b	b	b	u	h	b	a	b	a	b	u
8	SNP_0003184_214375	31.37	b	b	u	b	a	a	b	b	a	a	a	a	a	b	b	b	b	b	b	a	b	a	b	h	b	a	a	b	a	b	a	a	a	b	a	a	b	b	b	b	b	b	a	b	a	b	a
8	SNP_0001507_142664	35.25	a	b	b	b	a	a	b	b	a	a	a	a	a	b	b	u	a	b	b	a	b	a	b	b	b	u	a	b	a	b	a	a	a	b	a	a	b	b	u	b	h	b	a	b	a	h	a
8	SNP_0005052_134137	38.38	a	b	b	b	a	a	u	b	b	a	a	a	a	u	b	u	a	b	b	a	b	a	b	b	b	a	a	b	a	b	a	a	u	b	b	a	b	b	a	b	u	b	a	b	a	b	a
8	SNP_0000469_795281	40.97	a	b	b	b	a	a	b	b	b	a	a	a	b	a	b	b	a	b	b	a	a	a	b	b	b	a	a	u	a	b	a	a	a	b	b	a	b	b	b	b	a	b	a	b	a	b	a
8	SNP_0004992_141838	42.82	u	b	b	b	u	a	a	b	u	a	a	a	b	a	b	u	a	b	b	a	a	a	b	b	b	a	u	h	a	b	a	a	u	b	b	a	b	b	a	b	a	b	a	b	a	b	a
8	SNP_0001000_666221	46.32	a	b	a	b	a	a	a	b	b	b	a	a	h	a	b	b	a	b	b	a	a	a	b	b	b	a	a	h	a	h	a	a	a	b	u	a	b	b	a	b	a	b	a	b	a	b	a
8	SNP_0501842_298	70.11	a	b	b	a	a	b	a	a	a	b	a	b	b	a	a	b	a	u	a	u	a	a	b	u	a	u	a	h	a	b	a	a	a	a	b	b	b	a	a	b	a	a	b	a	a	a	h
8	SNP_0000207_1005998	72.88	a	b	b	b	a	b	a	a	a	b	a	b	b	h	a	b	a	b	a	b	a	a	a	b	a	a	a	a	a	b	a	a	a	u	b	b	b	a	b	a	a	a	b	a	a	a	b
8	SNP_0043601_2006	74.17	a	b	b	a	a	b	u	a	a	b	a	b	b	a	a	b	a	b	a	b	a	a	b	h	a	a	a	b	a	b	a	a	a	a	b	b	b	a	a	b	a	a	b	u	a	a	b
8	SNP_0652495_322	75.28	a	b	b	a	a	u	a	a	a	b	a	b	b	a	a	b	a	b	a	b	a	a	b	b	a	a	a	b	a	b	a	a	a	a	b	b	b	a	a	u	a	a	b	a	a	a	b
8	SNP_0038434_697	76.57	u	u	u	a	b	b	a	b	a	b	a	b	b	u	a	b	a	b	a	b	a	a	b	b	a	a	a	b	a	b	a	a	u	a	b	b	b	a	a	b	a	a	a	a	a	a	b
8	SNP_0003291_215425	78.42	a	b	b	b	a	b	a	b	a	b	a	b	b	a	a	b	a	b	a	b	a	a	b	b	a	a	u	b	a	b	a	a	u	a	b	b	b	a	a	b	a	a	a	u	a	a	u
8	SNP_0046145_2637	79.71	a	b	u	b	a	u	a	b	a	b	a	b	b	a	b	b	a	b	a	b	a	a	b	b	a	a	a	b	a	b	a	a	a	a	b	b	b	a	a	b	a	a	a	a	a	a	b
8	SNP_0002196_105509	81	a	b	b	b	a	h	a	b	a	b	a	b	b	a	b	b	a	b	a	b	a	a	b	b	a	a	a	u	a	u	a	a	u	a	b	b	b	a	a	b	a	a	a	a	a	a	b
8	SNP_0002773_134873	82.11	a	b	b	b	a	u	a	u	a	b	u	b	b	a	b	b	a	b	a	b	a	a	b	b	a	a	a	u	a	b	a	a	a	a	b	b	b	a	a	b	a	a	a	a	a	a	b
8	SNP_0456130_209	83.21	a	b	b	b	a	u	a	b	a	b	a	u	b	a	b	b	a	b	a	b	a	a	b	b	a	a	u	b	a	b	a	a	a	a	b	b	b	a	a	b	a	a	a	a	u	a	u
8	SNP_0000585_225928	84.32	a	b	b	b	a	b	a	b	a	b	a	b	b	a	b	b	a	b	a	b	a	a	b	b	a	u	a	b	a	b	a	a	a	a	b	b	b	a	a	b	a	a	a	a	a	a	b
8	SNP_0003038_3319	86.17	a	b	b	b	a	b	a	b	a	b	u	b	b	u	b	b	a	b	a	b	a	a	b	b	a	a	a	b	a	b	a	a	a	a	b	b	b	a	a	b	a	a	b	a	a	a	b
8	TM48339	88.38	a	b	b	b	a	b	a	b	a	b	a	b	b	a	h	b	a	b	a	h	a	a	b	a	a	a	a	b	a	b	a	a	a	a	b	b	b	a	a	b	a	a	b	a	a	b	b
8	SNP_0002605_211597	89.49	a	b	b	b	a	b	a	b	a	b	a	b	b	a	b	b	a	b	a	b	a	a	b	b	a	a	a	b	a	b	a	a	a	a	b	b	b	a	a	b	a	a	b	a	a	b	b
8	SNP_0000129_9965	90.59	a	b	b	b	a	b	a	b	a	b	a	b	b	a	b	b	u	b	a	b	a	a	b	b	a	a	a	u	a	b	a	a	a	a	b	b	b	a	b	b	a	a	b	a	a	b	b
8	SNP_0000129_119294	91.7	a	b	b	b	a	b	u	b	a	b	a	b	b	a	b	b	a	b	a	b	a	a	b	b	a	a	a	b	a	b	a	a	a	a	b	b	b	a	b	b	a	a	u	a	a	b	b
8	SNP_0000129_646936	92.99	a	u	b	u	a	b	a	b	a	u	a	b	u	a	b	b	a	b	a	b	a	a	b	b	a	a	u	b	a	b	a	a	a	a	b	b	b	a	b	b	a	a	b	b	a	u	b
8	SNP_0000129_848797	94.1	a	b	u	b	a	b	a	b	a	b	a	b	b	a	b	b	a	b	a	b	a	a	b	b	a	a	a	b	a	b	a	a	a	u	b	b	b	a	b	b	a	a	b	b	a	b	b
8	SNP_0021728_6474	95.39	a	b	b	b	a	b	a	b	a	b	a	b	b	u	b	b	a	b	a	b	a	a	b	b	a	a	u	b	a	b	a	a	a	a	b	b	b	a	b	b	a	a	b	b	a	b	b
8	SNP_0000129_1268817	96.5	a	u	b	b	a	u	a	b	a	b	a	a	b	a	b	b	a	b	u	b	a	a	b	b	a	a	a	b	a	b	a	a	a	a	b	u	b	a	b	b	a	a	b	b	a	b	b
8	SNP_0146292_918	97.61	a	b	b	b	a	b	a	b	a	b	a	a	b	a	b	b	a	b	a	b	a	a	b	b	a	u	a	b	a	b	a	a	a	a	b	b	b	a	b	b	a	b	b	b	a	b	b
8	TM48361	98.9	a	b	b	b	a	b	a	b	a	a	a	a	b	a	b	b	a	b	a	a	a	a	b	b	a	a	a	b	a	b	a	a	a	b	b	b	b	a	b	b	a	b	b	b	a	b	b
8	SNP_0072990_1157	100.56	a	b	a	b	a	b	a	b	a	b	a	u	b	u	b	b	a	b	a	b	u	a	b	b	a	a	u	b	b	b	a	a	a	b	b	b	b	a	b	b	a	u	b	b	a	u	b
8	TM48370	101.85	a	b	a	b	a	b	a	b	a	b	a	a	b	a	b	b	a	b	a	b	a	a	b	a	a	a	a	b	b	b	a	a	a	b	b	b	b	a	b	b	a	b	b	b	a	b	b
8	TM48374	103.14	a	b	a	b	a	b	a	b	a	b	a	a	b	a	b	b	a	b	a	b	a	a	b	a	a	a	a	b	b	b	a	a	a	b	b	b	a	a	b	b	a	b	b	b	a	b	b
8	SNP_0000916_488009	104.25	a	b	a	b	a	b	a	b	a	b	a	a	b	a	b	b	a	b	a	b	a	a	b	a	a	a	a	b	b	b	a	a	a	b	b	b	a	a	b	b	a	b	b	b	a	b	b
8	SNP_0157882_165	105.36	a	b	a	b	a	b	a	b	a	u	a	a	u	a	b	b	a	b	a	b	a	a	b	u	a	a	a	b	b	h	a	a	a	b	b	b	a	a	b	b	u	u	b	b	u	b	b
8	SNP_0000426_813146	107.02	a	b	a	b	a	b	a	b	a	b	a	a	b	a	b	b	a	b	a	b	a	a	b	b	a	a	a	b	b	b	a	a	a	b	b	b	a	a	b	b	a	b	b	b	a	b	b
8	SNP_0086187_589	109.23	a	u	a	b	a	b	u	b	a	b	a	a	u	a	b	b	a	b	a	b	a	a	b	b	a	a	a	b	b	b	a	a	a	b	b	b	a	a	b	b	a	b	b	b	a	b	b
8	SNP_0359718_476	110.34	a	b	a	h	a	b	a	b	a	b	a	a	b	a	b	b	a	h	a	b	a	a	b	b	a	a	a	h	b	b	a	a	a	b	b	b	a	a	a	b	a	h	b	b	u	b	b
8	SNP_0176627_1114	111.44	a	b	u	b	a	b	a	b	a	b	a	a	b	a	b	b	a	b	a	b	a	a	b	b	a	a	a	b	b	b	a	a	a	b	b	b	u	a	a	b	a	b	b	b	a	b	u
8	SNP_0324300_855	112.55	a	b	a	b	a	b	a	b	a	b	a	a	b	a	b	b	u	b	a	b	u	a	b	b	a	a	a	b	b	b	a	a	a	b	b	b	a	a	a	b	a	b	b	b	a	b	b
8	SNP_0202426_717	113.84	a	b	a	b	a	b	a	b	a	b	a	a	b	a	b	b	a	b	b	b	a	a	b	b	a	a	a	b	b	b	a	a	a	b	b	b	a	a	a	b	a	b	b	b	a	b	b
8	SNP_0000057_2092799	114.95	a	b	a	b	a	b	a	u	a	b	u	a	u	u	b	b	a	b	u	b	a	a	b	b	a	a	a	b	b	b	a	a	a	b	b	b	a	u	a	b	a	b	b	b	a	b	b
8	SNP_0000280_945311	116.06	a	b	a	b	a	u	a	b	a	b	a	a	b	a	b	b	a	b	b	b	a	a	b	b	a	a	a	b	b	b	a	a	u	b	b	b	a	a	a	b	a	b	b	b	a	b	b
8	SNP_0007631_52071	117.35	a	b	a	b	a	b	a	b	a	u	a	a	b	a	b	b	a	b	b	b	a	a	b	b	a	a	a	b	b	b	a	a	a	b	b	b	a	a	a	b	a	u	b	b	a	b	b
8	SNP_0000221_126048	118.64	a	b	a	b	a	u	a	h	a	b	u	a	b	a	b	b	a	b	b	b	a	a	b	b	a	a	a	b	b	b	a	a	a	b	b	b	a	a	a	b	a	b	a	b	a	h	b
8	SNP_0313314_937	119.75	a	b	u	b	a	b	a	b	a	b	a	a	b	a	b	b	a	b	b	b	a	a	b	b	a	a	a	b	b	b	a	a	u	b	b	b	a	a	a	b	a	b	a	b	a	b	b
8	SNP_0018722_7894	121.22	a	u	a	b	a	b	a	b	a	b	a	a	b	a	b	b	a	b	b	b	a	a	b	b	a	a	a	b	b	b	a	a	a	b	b	b	a	a	a	b	a	b	a	b	a	b	b
8	SNP_0078683_606	122.33	a	b	a	u	a	b	a	h	a	b	a	a	b	a	b	b	a	b	b	b	a	a	b	b	a	a	a	h	b	b	a	a	u	b	b	b	a	a	a	b	a	b	a	b	a	b	h
8	SNP_0001018_108667	123.44	a	b	a	b	a	b	a	b	a	b	a	a	b	a	b	b	a	b	b	b	a	a	b	b	a	a	a	b	b	b	a	a	a	b	b	b	a	a	a	b	a	b	a	b	a	b	b
8	SNP_0001035_325332	124.54	a	b	a	b	a	b	a	b	a	b	a	a	b	a	b	b	a	b	b	b	a	a	b	b	a	a	a	b	b	b	a	a	a	b	b	b	a	a	a	b	a	b	a	b	a	b	b
8	SNP_0000051_2158686	125.84	a	b	a	b	a	b	u	h	a	b	a	a	b	a	h	h	a	b	h	b	u	a	b	b	a	a	a	b	h	h	a	a	a	h	b	b	a	a	a	b	a	b	a	b	a	b	b
8	PT55437	127.31	a	b	a	b	a	b	a	b	a	b	a	a	b	a	b	b	a	b	b	b	a	a	b	b	a	a	a	b	b	b	a	a	a	b	b	b	a	a	a	b	a	b	a	b	a	b	b
8	SNP_0000159_647099	128.42	a	u	a	b	a	b	a	b	a	b	a	a	b	a	b	b	a	h	b	b	a	a	b	b	a	a	a	b	b	b	a	a	a	b	b	b	a	a	a	b	a	b	a	u	a	u	a
8	TM24852	129.71	a	b	a	b	a	b	a	b	a	b	a	a	b	a	b	b	a	b	b	b	a	a	b	b	a	a	a	b	b	b	a	a	a	b	b	b	a	a	a	b	a	b	a	b	a	b	a
8	SNP_0000111_909062	130.82	a	b	a	b	a	u	a	b	a	b	a	a	b	u	b	b	a	b	b	b	a	a	b	b	a	a	a	b	b	b	a	a	a	b	b	b	a	a	a	b	u	b	a	b	a	b	a
8	SNP_0000111_644204	131.92	a	b	a	b	a	b	a	b	a	b	a	a	b	a	b	a	a	b	b	b	a	a	b	b	a	a	a	b	a	b	a	a	a	b	b	b	a	a	a	b	a	b	a	b	a	b	a
8	SNP_0134667_376	134.14	a	b	h	b	a	b	u	b	a	b	a	a	u	a	b	a	a	b	b	b	a	a	h	b	a	a	a	b	u	b	a	a	a	b	b	b	a	a	a	b	a	b	a	b	a	b	a
8	SNP_0078420_741	135.25	a	b	h	b	a	b	a	b	a	b	a	a	b	a	b	a	a	b	b	b	a	a	b	b	b	a	a	b	a	b	a	a	a	b	b	b	a	a	a	b	a	b	a	b	a	b	a
8	SNP_0001035_102018	136.91	h	b	h	b	a	b	h	b	a	b	h	h	b	h	b	b	a	b	b	b	a	h	b	b	h	a	a	b	b	b	h	a	a	b	b	b	h	h	u	b	a	b	a	b	a	b	b
8	InDel_0062805_520	138.38	h	b	h	b	a	b	h	b	u	b	u	h	b	h	b	b	b	b	h	b	a	h	b	b	h	h	a	b	b	b	u	h	h	b	b	b	h	h	a	b	u	b	b	b	a	b	b
9	SNP_0014632_15110	0	b	h	a	a	a	a	a	h	h	u	h	b	b	a	h	h	h	b	a	b	b	b	h	a	b	a	a	h	b	b	b	h	h	b	h	h	a	a	a	a	a	b	b	a	h	a	a
9	TM37506	3.7	b	b	b	a	a	a	a	b	b	a	b	b	b	b	b	a	h	b	a	b	b	b	b	a	b	a	a	b	b	b	a	a	a	b	b	b	a	a	b	a	a	b	b	a	b	a	a
9	SNP_0270284_507	4.8	b	b	b	a	a	a	a	b	b	a	b	b	b	b	b	a	b	b	a	b	u	b	b	a	b	a	a	b	b	b	a	a	a	b	b	b	a	a	b	a	a	b	a	a	b	a	a
9	InDel_0017176_925	5.91	b	b	b	a	a	a	a	b	b	a	u	u	b	b	b	b	b	u	a	b	b	b	b	a	b	u	a	b	b	u	u	a	u	b	b	u	a	a	u	a	u	u	b	u	b	a	a
9	SNP_0026237_4042	8.86	b	b	a	a	a	a	u	u	b	a	b	b	b	u	b	b	b	b	a	b	b	b	b	a	b	a	u	b	b	b	b	a	u	b	b	b	a	a	a	a	a	b	b	a	b	a	a
9	SNP_0008536_15722	10.89	b	b	a	a	a	a	a	h	b	a	b	b	b	u	b	b	b	b	a	u	b	b	b	a	b	a	a	b	u	b	b	b	b	b	b	b	a	a	a	a	a	b	b	a	u	a	a
9	SNP_0002659_126080	12.92	b	b	a	a	a	a	a	b	b	a	b	b	b	a	b	b	b	b	a	b	b	b	b	a	b	a	u	b	b	b	b	b	b	b	b	b	a	a	u	a	a	b	b	a	b	a	a
9	SNP_0000530_39386	14.03	b	b	u	a	a	a	a	b	b	a	b	b	u	a	b	b	b	b	a	b	b	b	b	a	b	a	a	b	b	b	b	b	b	b	u	b	a	a	u	a	u	b	b	a	b	a	a
9	SNP_0001349_223366	15.14	b	b	a	a	b	a	a	b	b	u	b	b	b	a	b	b	b	b	u	b	b	b	b	a	b	a	u	b	b	b	b	b	b	b	b	b	a	a	a	a	a	b	b	a	b	a	a
9	InDel_0020393_2923	17.17	u	b	a	a	a	u	a	b	b	a	b	b	b	a	b	b	b	a	a	b	u	b	b	a	b	u	a	b	b	b	b	b	b	b	b	b	u	a	u	a	a	b	b	a	u	a	a
9	SNP_0004054_13678	18.28	u	b	a	a	b	a	a	b	u	a	b	b	b	a	b	b	b	a	a	b	b	b	b	a	b	a	a	b	b	b	b	b	b	b	b	b	a	a	u	a	a	u	b	a	b	a	a
9	SNP_0329952_389	20.68	b	u	a	a	b	a	a	b	b	a	b	b	b	a	b	b	b	a	a	b	b	b	b	a	b	a	a	b	b	b	b	b	b	b	b	b	a	a	b	a	a	b	b	a	b	a	a
9	SNP_0002658_262026	25.67	b	b	a	a	b	u	a	b	b	a	b	b	a	a	b	b	b	a	a	u	b	b	b	a	b	b	a	b	b	b	b	b	b	b	b	u	a	a	b	a	a	b	b	b	b	b	a
9	SNP_0047755_1959	26.78	b	b	a	a	b	u	a	b	b	a	b	u	a	a	b	b	b	a	a	a	b	b	b	a	b	b	a	b	b	b	b	b	b	u	b	b	u	a	b	a	a	b	b	b	b	b	a
9	InDel_0016565_1860	27.89	b	b	a	a	b	u	a	b	b	a	u	b	a	a	b	u	u	a	a	a	b	b	h	a	b	b	a	u	b	u	b	b	b	b	b	b	a	a	b	a	a	b	b	b	b	u	a
9	SNP_0113220_1077	29.73	b	u	a	a	b	a	a	b	b	u	b	b	a	a	b	a	b	a	a	a	b	b	b	a	b	b	a	b	b	b	b	b	u	b	b	b	a	u	u	a	a	u	b	b	b	b	b
9	SNP_0003235_225466	30.84	b	a	a	a	b	a	a	b	b	a	b	b	a	a	b	a	b	a	a	a	b	b	b	a	u	b	a	b	b	b	b	b	b	b	u	u	a	a	b	a	a	b	b	b	b	b	u
9	InDel_0129150_946	32.13	b	a	a	a	b	a	a	b	b	a	b	b	a	a	a	a	a	a	b	a	b	b	b	u	b	b	a	u	b	b	b	b	u	u	b	b	a	a	u	a	u	b	b	b	b	b	b
9	SNP_0032135_1136	33.61	b	a	a	a	b	a	a	b	b	u	b	b	a	a	a	a	u	a	b	a	b	b	b	a	u	b	a	u	b	b	b	b	b	b	b	b	a	a	b	a	a	b	b	b	b	u	b
9	TM38177	34.9	b	a	a	a	b	a	a	b	b	a	b	b	a	a	a	a	b	a	b	a	b	b	b	a	b	b	b	b	b	b	b	b	b	b	b	b	a	a	b	a	a	b	b	b	b	b	b
9	SNP_0409219_646	36.74	b	a	a	a	b	a	a	b	b	a	b	b	a	a	u	a	b	a	b	a	u	b	u	a	b	b	u	b	b	b	b	b	b	b	b	b	a	a	u	a	u	b	b	b	b	b	b
9	SNP_0065351_1661	37.85	b	a	a	a	a	a	a	b	b	a	b	b	a	a	a	a	b	a	u	a	b	b	b	a	b	b	a	b	b	b	b	b	b	b	b	b	a	a	b	a	a	b	b	b	b	b	b
9	SNP_0001004_381082	40.06	b	a	a	a	b	a	b	b	b	a	b	a	a	a	a	a	b	a	b	a	b	b	b	a	b	b	a	b	b	b	b	b	b	b	u	b	a	a	u	b	a	b	b	b	b	b	b
9	SNP_0000566_190116	41.54	b	a	a	a	b	a	u	b	u	a	b	a	a	a	a	a	b	u	b	a	u	b	b	a	b	b	a	b	b	b	b	b	b	b	b	b	a	a	u	b	a	b	b	b	b	b	b
9	SNP_0029054_1350	42.65	b	a	a	a	b	a	b	b	b	u	b	a	a	a	a	a	b	a	b	b	b	u	b	u	b	b	a	b	b	b	b	b	u	b	b	b	a	a	u	b	a	b	b	h	u	b	b
9	SNP_0420790_642	43.76	b	a	a	a	a	a	b	b	b	a	b	a	u	a	a	a	b	a	b	b	b	a	b	a	b	b	a	b	b	b	b	b	b	b	b	b	a	a	u	b	a	b	b	b	b	b	b
9	SNP_0122379_911	44.86	b	a	a	a	a	a	b	b	b	a	a	a	a	a	a	a	b	a	b	b	b	a	b	a	b	b	a	b	b	b	b	b	b	b	b	b	a	a	b	b	a	u	b	b	b	b	b
9	SNP_0000540_695188	45.97	b	a	u	b	u	a	u	b	b	a	u	a	a	a	a	a	u	a	b	b	b	a	b	a	b	b	a	u	b	b	b	b	b	b	b	b	a	a	b	b	a	b	b	b	b	b	b
9	SNP_0032500_254	47.08	b	a	a	b	a	a	b	b	b	a	a	a	a	a	a	a	b	a	b	b	b	a	b	a	b	b	a	b	b	b	b	b	b	b	b	b	a	a	u	h	b	b	b	b	u	b	b
9	SNP_0002824_234407	48.18	b	a	a	b	u	u	b	b	b	a	a	a	a	a	a	a	b	a	b	b	u	a	b	a	b	a	u	b	b	b	b	b	b	a	b	b	a	a	b	h	b	b	b	b	b	b	b
9	SNP_0127725_1692	50.4	b	u	a	b	a	a	b	b	b	a	a	a	a	a	a	a	b	a	b	b	b	a	b	a	b	a	a	b	b	b	b	b	b	a	b	b	a	a	u	a	b	b	b	b	b	b	b
9	SNP_0049788_2593	51.87	b	a	a	b	a	a	b	b	b	a	a	u	a	a	a	a	b	a	b	b	b	a	b	a	b	a	a	b	b	b	b	b	b	a	b	b	a	a	b	h	b	b	b	b	b	b	b
9	SNP_0441814_398	53.53	b	a	a	b	u	a	b	h	h	a	a	a	a	a	a	a	b	a	b	b	b	a	b	a	b	a	a	b	b	b	b	b	b	a	b	b	a	a	u	b	b	b	b	b	u	h	b
9	SNP_0120618_1478	54.64	b	a	a	b	a	a	b	b	b	a	a	a	a	a	a	a	b	a	b	b	b	a	u	a	b	a	a	b	b	b	b	b	b	a	b	b	a	a	b	b	b	b	b	b	b	b	u
9	SNP_0079151_889	55.93	b	a	a	b	a	u	b	h	b	a	a	a	a	a	a	a	b	a	b	b	b	a	u	a	b	a	a	b	b	b	b	b	b	a	b	b	a	a	b	b	b	b	b	b	a	b	b
9	SNP_0224020_932	57.04	b	a	a	b	a	a	b	b	b	a	a	a	a	a	a	a	b	a	b	b	b	a	b	a	b	a	a	b	b	u	b	b	b	a	b	b	a	a	u	b	b	b	b	b	a	b	b
9	SNP_0335686_510	58.33	b	b	a	b	a	a	b	b	b	u	a	a	a	a	a	a	b	a	b	b	b	a	b	a	b	a	a	b	b	b	b	b	b	a	b	b	a	u	u	b	b	b	b	b	a	b	b
9	InDel_0133422_1571	59.44	b	b	u	b	b	u	b	b	u	u	u	u	a	a	a	a	u	a	b	u	b	a	b	a	b	u	a	b	b	b	h	b	b	a	b	u	a	a	u	b	b	b	b	b	a	b	b
9	SNP_0003611_103712	60.55	b	b	a	b	b	a	b	b	b	a	a	a	a	a	a	a	b	a	b	b	b	a	u	a	b	a	u	b	b	b	b	b	b	a	b	b	a	a	u	b	b	b	b	b	a	b	b
9	TM37665	61.65	b	b	a	b	a	a	b	b	b	a	a	a	a	a	a	a	b	a	b	b	b	a	b	a	b	a	a	b	b	b	b	b	b	a	b	b	a	a	b	b	b	b	b	b	a	b	a
9	TM37666	62.76	b	b	a	b	a	a	b	b	b	a	a	a	a	a	a	a	b	a	b	b	b	a	b	a	b	a	a	b	b	b	b	b	b	a	b	b	a	a	b	b	b	b	b	b	a	b	a
9	SNP_0040287_699	63.87	u	b	a	u	u	a	b	u	b	a	a	a	a	a	a	a	u	a	b	b	b	a	b	a	b	a	a	b	b	u	b	b	b	a	b	b	a	a	b	b	b	b	b	b	u	h	a
9	TM38731	64.97	b	b	a	b	a	a	b	b	b	a	a	a	a	a	a	a	b	a	b	b	b	a	b	a	b	a	a	b	b	b	b	b	b	a	b	b	a	a	b	b	b	b	b	b	a	b	a
9	TM37675	66.27	b	b	a	b	a	a	b	b	b	a	a	a	a	a	a	a	b	a	b	b	b	a	b	a	b	a	a	b	b	b	b	b	b	a	b	b	a	a	b	b	b	b	b	b	a	b	a
9	TM37694	67.37	b	b	a	b	a	a	b	b	b	b	a	a	a	a	a	a	b	a	b	b	b	a	b	a	b	a	a	b	b	b	b	b	b	a	a	b	a	a	b	b	b	b	b	b	a	b	a
9	PT51612	68.48	b	b	a	b	a	a	b	b	b	b	a	a	a	a	a	a	b	a	b	a	b	a	b	a	b	a	a	b	b	b	b	b	b	a	a	b	a	a	b	b	b	b	b	b	a	b	a
9	SNP_0250577_473	69.59	b	a	a	b	a	a	h	h	b	u	a	a	a	a	a	a	b	a	b	a	b	a	b	a	b	a	a	b	b	b	b	b	b	a	a	b	a	a	h	u	b	b	b	a	a	b	a
9	SNP_0164351_889	70.69	b	a	a	b	a	a	b	b	b	b	a	a	a	a	a	a	b	a	b	a	b	a	u	a	b	a	a	b	b	b	b	h	b	a	a	b	a	a	u	b	b	b	b	u	a	b	a
9	SNP_0073548_736	71.8	b	a	a	h	a	a	b	b	b	b	a	a	a	a	a	a	b	a	h	a	b	u	u	a	b	a	a	b	b	b	h	b	b	a	a	b	a	a	u	b	b	b	b	a	a	b	a
9	SNP_0231108_234	73.09	b	a	a	u	a	a	u	b	b	b	u	a	h	a	a	a	u	a	b	h	b	h	b	a	b	h	a	b	b	b	b	b	b	a	a	b	a	h	u	b	b	b	b	u	a	b	u
9	SNP_0404404_324	74.2	b	a	a	b	b	a	b	b	b	b	a	a	a	a	a	a	b	a	b	a	b	a	b	a	b	a	a	b	b	b	b	b	b	a	a	b	a	a	u	b	b	b	b	a	a	b	a
9	SNP_0054373_278	75.49	b	a	a	b	b	a	b	b	b	b	a	a	a	a	a	a	b	a	b	a	b	a	b	a	b	a	a	b	b	b	b	b	b	a	a	b	a	a	u	b	b	b	b	a	a	b	a
9	SNP_0000639_584996	76.6	b	a	a	u	b	a	b	b	b	b	a	a	a	a	a	a	b	a	b	a	b	a	b	a	b	a	a	b	u	b	b	b	b	a	a	b	a	a	a	b	b	b	b	a	a	b	a
9	SNP_0166569_1060	78.07	b	u	a	h	u	a	h	h	h	h	a	a	a	a	b	a	h	a	b	a	h	a	u	a	h	a	a	h	b	b	b	b	h	a	a	h	a	a	a	b	h	b	h	a	a	b	a
9	TM18508	79.18	b	a	a	b	b	a	b	b	b	b	a	a	a	a	b	a	b	a	b	b	b	a	b	a	b	a	a	b	b	b	b	b	b	a	a	b	a	a	a	b	b	b	b	a	a	b	a
9	SNP_0000332_464081	80.66	b	a	a	b	b	a	b	b	b	b	a	a	a	a	b	a	b	a	b	b	b	a	b	a	b	a	a	b	h	a	b	b	b	a	a	b	a	a	a	b	b	b	b	a	a	b	a
9	SNP_0039851_1067	81.95	u	a	a	b	b	a	b	b	b	b	a	a	a	a	b	a	b	a	b	b	b	a	b	a	b	b	a	b	a	a	b	b	b	a	a	b	a	a	a	b	b	b	b	a	a	b	a
9	SNP_0000035_458772	83.06	b	a	a	b	b	a	b	b	b	b	a	a	a	a	b	a	b	a	b	b	b	a	b	a	b	b	a	b	a	a	b	b	b	a	a	b	a	a	a	b	b	b	b	u	a	b	a
9	SNP_0000035_1110798	84.16	b	a	a	b	a	a	b	b	b	b	a	a	a	a	b	a	b	a	b	b	b	a	b	a	b	b	a	b	a	a	b	b	b	a	a	b	a	a	a	b	b	b	b	a	a	b	a
9	SNP_0044092_626	85.27	b	a	a	b	a	a	u	b	b	b	a	a	a	a	b	a	b	a	b	b	b	a	b	a	b	b	a	b	a	a	b	b	b	a	a	b	a	a	a	b	b	b	b	a	a	b	a
9	SNP_0000092_331641	86.56	b	u	a	a	a	a	b	b	b	b	a	a	a	a	b	a	b	a	b	b	b	a	b	a	b	b	a	b	a	a	b	b	b	a	a	b	a	a	u	b	u	b	b	a	a	b	a
9	SNP_0151642_1261	87.85	u	a	a	a	a	a	b	b	h	h	u	a	a	a	b	a	b	a	u	b	b	a	b	a	b	b	a	b	a	a	h	h	b	a	a	b	a	a	u	b	a	a	b	a	a	h	a
9	SNP_0323498_692	89.33	b	a	a	a	a	u	b	b	b	b	a	a	a	a	b	a	b	u	b	b	u	a	b	a	b	b	a	b	a	a	b	b	b	a	a	b	b	a	u	b	a	u	b	a	a	b	a
9	SNP_0002338_215446	90.44	b	a	a	a	u	b	b	b	b	b	a	a	a	b	b	a	b	a	b	b	b	a	b	a	b	b	u	b	a	b	b	b	b	a	a	b	b	a	u	b	a	a	b	a	a	b	a
9	SNP_0164746_717	91.54	b	a	a	a	a	b	b	b	b	b	a	a	a	b	b	a	b	a	b	b	b	a	b	a	b	b	a	b	a	u	b	b	b	a	a	b	b	a	u	b	a	u	b	a	a	b	a
9	TM37897	92.65	b	a	a	a	a	b	b	b	b	b	a	a	a	b	b	a	b	a	b	b	b	a	b	a	b	b	a	b	a	b	b	b	b	a	a	b	b	a	a	b	a	a	b	a	a	b	a
9	SNP_0000033_27773	93.76	b	a	a	a	a	b	b	b	b	b	a	a	a	b	b	a	b	a	b	b	b	a	b	a	b	b	a	b	a	b	b	b	b	a	a	b	b	a	a	b	a	a	b	a	a	b	a
9	SNP_0023735_333	94.86	b	a	a	a	a	b	b	b	b	b	a	a	a	b	b	a	b	a	b	b	b	a	b	a	b	b	a	b	a	b	b	b	b	a	a	b	b	a	u	b	a	a	b	a	a	b	a
9	SNP_0320420_837	95.97	b	a	a	a	a	b	b	b	b	h	a	b	a	b	b	a	b	a	b	b	b	a	b	a	b	b	a	b	a	b	b	b	b	a	a	b	b	a	a	b	a	a	b	a	a	b	a
9	TM38575	97.08	b	a	a	a	a	b	b	b	b	b	a	b	a	b	b	a	b	a	b	b	b	a	b	a	b	b	a	b	a	b	b	b	b	a	a	b	b	a	a	b	a	a	b	a	a	b	a
9	SNP_0003232_207871	98.37	b	a	h	a	a	b	b	b	b	b	a	b	a	b	b	a	b	a	b	b	b	a	b	a	b	b	a	b	a	b	b	b	b	a	a	b	b	a	u	b	a	a	b	a	a	b	a
9	SNP_0072886_1080	100.03	h	a	h	a	a	b	h	b	u	b	a	h	a	h	b	a	h	a	b	b	b	a	b	a	b	b	a	b	a	b	b	b	b	a	a	b	b	a	u	b	a	a	b	a	a	b	a
9	SNP_0006119_716	101.14	b	u	h	a	a	b	b	b	b	b	a	b	a	b	b	a	b	a	b	b	b	a	b	a	b	b	a	b	a	b	b	b	b	a	a	u	b	a	u	b	a	a	b	a	a	b	a
9	SNP_0007831_54360	102.43	b	a	h	a	a	b	b	u	b	b	a	b	a	b	b	a	u	a	b	u	b	a	b	a	b	b	a	b	a	b	b	b	b	a	a	b	b	a	a	b	a	a	b	a	a	b	a
9	SNP_0001561_174902	103.54	b	a	h	a	a	b	b	b	b	b	a	b	a	b	b	u	b	a	b	b	b	a	u	a	b	b	a	b	h	b	b	b	b	a	a	b	b	a	a	b	a	a	b	a	a	b	a
9	SNP_0082505_1567	104.64	b	a	h	a	a	b	b	b	b	b	a	b	a	b	b	a	b	a	b	b	b	a	b	a	b	b	a	b	h	b	b	b	b	a	a	b	b	a	a	b	a	u	b	a	a	b	a
9	SNP_0015980_10505	105.93	b	u	b	a	a	b	b	b	b	b	u	b	a	b	b	u	b	a	b	b	b	a	b	a	b	b	a	b	h	b	b	b	b	a	a	b	b	a	a	b	a	a	b	a	a	b	a
9	SNP_0011619_14133	107.41	u	a	h	a	a	b	b	b	b	b	u	u	a	b	b	a	b	a	b	b	b	a	b	a	b	b	b	b	a	b	b	b	u	b	a	b	b	a	a	b	a	a	b	a	a	b	a
9	InDel_0008201_3154	108.52	b	u	h	a	a	b	u	b	b	u	b	b	a	b	b	a	u	a	b	b	b	a	b	a	b	b	b	b	b	b	b	b	b	b	u	b	b	a	a	b	a	a	b	a	a	b	u
9	SNP_0014831_5600	114.07	u	a	b	a	a	a	b	b	b	u	b	b	a	b	b	a	b	a	b	b	b	a	b	a	b	a	b	b	b	b	b	b	u	b	h	b	u	a	u	b	a	a	b	b	a	b	a
9	SNP_0003711_247147	116.83	b	b	b	a	a	b	u	a	b	b	b	b	a	b	b	a	b	a	b	b	b	a	b	a	b	a	b	a	b	u	b	b	b	b	a	b	b	a	u	a	u	a	b	b	b	b	a
9	SNP_0062237_306	119.05	h	a	a	a	a	u	h	b	h	b	b	b	a	h	b	a	h	a	b	b	b	a	b	a	b	b	b	b	h	b	b	h	b	h	a	h	b	a	a	b	a	a	b	a	a	b	a
9	SNP_0000219_709183	120.9	h	a	a	a	a	h	b	b	u	h	a	a	a	b	h	a	b	a	b	h	b	a	h	a	b	b	a	h	a	b	b	h	b	a	a	b	b	a	a	h	a	a	b	a	a	h	a
10	SNP_0137195_1422	0	b	a	a	h	a	a	a	a	h	h	u	a	h	a	h	a	h	h	h	b	h	h	a	h	a	h	b	h	a	a	h	b	b	b	a	b	a	h	b	a	a	h	a	a	a	a	a
10	SNP_0064953_379	8.95	b	a	a	a	a	h	u	a	b	u	b	b	b	h	b	b	a	b	h	a	a	b	u	u	a	a	b	b	b	a	b	b	u	h	a	b	a	b	a	b	a	b	a	h	a	a	a
10	PT54169	10.06	b	a	a	a	a	b	b	a	b	b	b	b	b	b	b	b	a	b	b	a	a	b	b	a	a	a	b	b	b	a	b	b	b	b	a	b	a	b	a	b	a	a	a	a	a	a	a
10	InDel_0003001_327523	11.53	b	a	u	a	a	b	b	a	b	u	u	a	u	b	b	b	a	b	b	a	a	b	b	b	a	a	u	b	b	a	b	b	u	a	a	b	u	b	a	b	u	b	a	a	b	a	u
10	SNP_0000855_461865	14.67	b	a	a	a	a	b	a	a	u	a	b	b	b	b	b	b	a	b	u	a	a	b	b	a	u	a	b	b	b	a	b	b	b	b	a	b	a	b	a	b	a	b	a	b	a	a	a
10	SNP_0000443_649131	15.78	b	a	a	a	a	b	a	u	b	a	b	b	b	b	b	a	a	b	b	u	a	b	b	a	a	u	b	b	b	a	b	b	b	b	a	b	a	b	a	u	a	b	a	b	a	a	a
10	InDel_0026440_4162	17.07	b	u	a	a	a	b	b	a	b	a	b	b	b	b	b	a	a	b	b	a	a	a	b	a	a	a	b	b	b	a	b	b	b	b	a	b	a	b	a	b	u	b	a	b	a	a	a
10	SNP_0001219_60587	18.73	b	a	a	a	a	b	b	a	b	a	b	b	b	b	b	u	a	b	b	a	a	a	b	a	a	a	b	b	u	a	b	b	b	b	a	b	a	b	a	b	u	b	a	b	a	a	a
10	SNP_0480898_246	20.39	b	a	a	a	a	b	u	a	b	b	b	b	b	b	b	a	a	b	b	a	a	a	b	a	b	a	b	b	b	a	b	b	b	b	a	b	a	b	a	b	a	b	a	b	a	a	a
10	SNP_0002275_282924	22.42	b	a	a	a	a	b	u	a	b	u	b	b	b	b	b	a	a	b	b	a	a	a	b	a	b	a	b	b	b	a	b	b	b	b	a	b	a	b	a	b	a	b	a	b	a	a	a
10	SNP_0003261_99636	23.72	a	a	a	a	a	b	b	a	b	b	b	b	b	u	b	a	a	a	b	a	a	a	b	a	b	a	b	a	b	a	b	b	b	b	a	b	a	b	a	b	a	b	a	u	u	a	a
10	SNP_0020822_7097	26.67	a	a	a	a	a	b	b	a	b	b	b	b	b	b	b	a	a	u	b	a	b	b	b	a	b	a	b	a	b	a	b	b	b	b	a	b	b	b	a	b	a	b	a	b	a	a	a
10	SNP_0000437_828841	27.96	a	a	a	a	a	b	b	a	u	b	b	b	b	b	b	a	a	a	b	a	u	u	b	a	u	a	b	a	b	a	b	b	b	b	a	b	b	b	a	b	u	b	a	b	a	a	a
10	SNP_0000605_797366	29.81	a	a	a	a	u	b	b	a	a	b	b	b	b	b	b	a	a	a	b	a	b	b	b	a	b	a	u	a	b	a	b	b	b	b	a	b	b	b	a	u	a	b	a	b	a	u	a
10	SNP_0000376_1025032	30.91	a	u	a	a	a	b	b	a	a	h	b	h	b	b	b	a	a	a	h	a	b	b	b	a	b	a	b	a	b	a	b	b	h	b	a	b	b	h	a	b	a	b	b	h	a	a	a
10	SNP_0001955_400830	32.21	a	a	a	u	a	b	b	a	a	b	b	b	b	b	b	u	a	a	b	a	b	b	b	a	b	u	b	a	b	u	b	b	b	b	a	b	b	b	a	b	a	b	b	b	a	a	u
10	SNP_0362384_668	33.31	b	a	u	a	a	b	b	u	a	u	b	u	b	b	b	a	a	a	b	a	u	b	b	a	u	a	b	a	b	a	u	b	u	b	a	b	u	b	a	b	a	u	b	b	a	a	a
10	SNP_0001170_295956	34.42	b	a	u	a	u	a	b	a	u	b	b	b	b	b	b	a	a	a	b	a	b	b	b	a	b	a	u	a	b	a	b	b	b	b	a	b	b	b	a	b	a	u	b	b	a	a	a
10	SNP_0000190_81896	36.82	u	a	u	a	a	a	b	a	a	b	b	b	b	b	b	u	a	u	b	a	u	b	b	a	b	a	b	a	b	a	u	b	b	b	a	b	b	b	a	b	a	b	b	b	a	u	a
10	SNP_0000649_715635	37.93	b	a	a	a	u	a	u	a	a	b	b	b	b	b	b	a	a	a	u	a	b	b	b	a	b	a	b	a	b	a	b	b	b	b	a	b	b	b	u	b	a	b	b	b	a	a	a
10	SNP_0002345_21692	39.22	b	a	a	a	a	a	u	a	a	b	b	b	b	u	b	a	a	a	b	a	b	b	b	a	b	a	b	a	b	a	b	b	b	b	a	b	b	b	a	b	a	b	b	b	a	a	a
10	SNP_0001686_96157	41.8	b	a	a	a	a	a	b	a	a	b	b	b	b	a	b	a	a	a	b	a	b	b	b	u	u	a	b	a	b	a	b	b	b	b	a	b	b	b	a	b	a	b	b	a	a	b	a
10	SNP_0000483_944033	42.91	b	a	a	a	a	a	u	a	a	b	b	b	b	a	b	a	a	a	b	a	b	b	u	a	b	a	b	a	b	a	b	b	b	b	a	b	b	b	a	b	a	b	b	u	a	b	a
10	SNP_0002108_105900	44.02	b	a	u	a	a	a	b	a	a	b	b	a	b	u	b	a	u	a	b	a	b	b	u	a	b	a	b	a	b	a	b	b	b	b	a	b	b	b	a	b	a	b	b	a	a	u	a
10	SNP_0002171_411212	45.12	b	u	a	a	a	a	a	a	a	b	b	a	b	a	b	a	a	a	b	a	u	b	b	a	b	a	u	a	b	a	b	b	b	u	a	b	b	b	a	b	a	b	b	a	a	b	a
10	SNP_0005596_131455	46.79	b	a	a	u	a	a	a	a	a	b	b	a	b	a	b	a	a	a	b	b	b	b	b	a	b	a	b	a	b	a	b	b	b	b	a	b	b	a	a	b	a	b	b	a	a	h	a
10	SNP_0000568_278548	47.89	b	a	a	u	u	a	u	u	a	b	b	b	u	u	b	u	a	a	b	b	b	u	b	a	b	a	b	a	b	a	b	b	b	b	a	b	b	a	h	b	a	b	a	a	a	h	u
10	SNP_0001239_562751	49.55	b	a	a	b	u	a	a	a	a	b	b	b	b	a	b	a	a	a	b	b	b	b	a	a	b	a	b	a	b	a	b	b	b	b	a	b	b	a	h	b	a	b	a	u	a	h	a
10	SNP_0005176_29043	50.66	b	a	a	b	a	a	a	a	a	b	b	a	b	a	b	a	a	a	b	b	b	b	a	a	b	a	b	b	b	a	b	b	b	b	a	b	b	a	h	b	a	b	a	u	a	h	a
10	SNP_0002468_286707	51.77	b	a	a	b	u	a	a	a	a	u	b	a	b	a	b	a	a	u	b	u	b	b	a	a	b	a	b	b	b	a	b	b	b	b	a	b	a	a	h	b	u	b	b	a	a	a	a
10	SNP_0000935_87540	52.87	b	a	a	b	a	a	a	a	a	b	b	a	b	a	a	a	a	a	b	b	b	b	a	a	b	a	b	b	b	a	b	b	b	b	a	b	a	a	h	b	a	b	b	a	a	b	a
10	SNP_0002050_320514	54.35	b	u	a	b	a	u	a	a	a	b	b	a	b	a	a	a	a	a	u	b	b	b	a	a	b	a	b	b	b	a	b	b	b	b	a	b	a	a	b	a	a	b	b	a	a	b	a
10	SNP_0000519_550958	56.2	b	a	a	u	a	a	a	a	a	b	b	u	b	a	a	a	a	a	b	b	b	b	a	a	b	a	b	b	b	a	b	b	b	b	a	b	a	a	b	a	a	b	b	a	a	h	u
10	SNP_0002135_77053	57.67	b	a	a	b	a	u	a	a	a	b	b	a	b	a	a	a	a	a	b	b	b	u	a	a	b	a	b	b	b	a	b	b	b	b	a	b	a	a	b	a	a	b	b	a	a	a	a
10	SNP_0057380_2414	58.78	u	u	a	u	a	a	a	a	a	b	u	u	a	a	b	a	a	a	b	b	b	b	a	a	b	a	u	b	b	a	b	b	b	b	a	b	a	a	b	u	a	b	b	u	a	a	a
10	SNP_0003478_18503	59.89	b	u	a	b	a	a	a	a	a	u	b	a	a	a	b	a	a	a	b	b	b	b	a	a	b	a	b	b	b	a	b	b	b	b	a	u	a	a	b	a	a	b	b	a	a	a	a
10	SNP_0000142_903817	60.99	b	a	a	b	a	a	u	a	a	b	b	a	a	a	b	a	a	a	b	u	b	b	a	a	b	b	b	b	b	a	b	b	b	b	a	b	a	a	b	a	a	b	b	a	a	a	a
10	SNP_0000651_421675	63.58	b	a	a	b	a	a	u	a	u	b	b	a	a	a	b	a	a	b	b	b	b	b	a	u	b	b	b	b	b	a	b	b	b	b	a	b	a	a	b	a	a	b	b	a	a	a	a
10	SNP_0001373_408317	66.35	b	a	u	b	a	a	a	a	a	b	b	a	b	a	b	a	a	b	b	b	b	b	a	b	u	b	b	b	b	u	b	b	b	b	a	h	u	a	b	a	u	b	b	a	u	a	a
10	InDel_0003298_133396	68.75	b	u	u	b	a	u	a	a	a	b	u	a	u	a	b	a	a	b	b	u	b	b	u	b	b	b	b	b	b	a	b	u	b	b	a	b	u	a	b	a	b	b	b	u	a	b	a
10	SNP_0481659_405	69.85	b	a	a	b	a	a	a	a	a	b	b	a	b	a	b	a	a	b	b	b	b	b	a	b	b	b	b	b	b	b	b	h	b	u	a	b	a	a	b	a	b	b	b	a	a	a	a
10	TM42729	71.33	b	a	a	b	a	a	a	a	a	a	b	b	a	b	b	a	a	a	b	b	b	b	a	b	b	b	b	b	b	b	b	b	b	b	a	b	a	b	b	a	b	b	b	a	a	a	a
10	SNP_0002157_20730	72.81	b	a	u	b	u	a	b	a	a	b	u	a	b	u	b	a	b	b	b	b	b	u	u	b	b	b	b	b	a	u	b	b	b	b	a	b	a	b	b	a	b	h	u	u	a	a	a
10	TM42722	74.1	b	a	a	b	a	a	b	a	a	b	b	a	b	a	b	a	b	b	b	b	b	b	a	b	b	b	b	b	a	b	b	b	b	b	a	b	a	b	b	a	b	h	b	a	a	a	a
10	SNP_0180279_429	75.21	b	a	a	b	a	b	b	a	a	b	h	a	b	a	b	a	b	b	b	b	h	b	a	b	b	b	b	b	h	b	b	b	b	b	a	b	a	b	b	a	b	h	a	h	a	a	a
10	SNP_0000108_364980	76.31	b	a	a	b	a	b	u	a	a	b	u	a	b	a	b	a	b	b	b	b	b	b	a	b	b	b	b	b	a	b	b	b	b	b	a	b	a	b	u	a	b	h	a	a	a	a	a
10	SNP_0000108_254327	77.6	b	a	a	b	a	b	b	a	a	b	a	a	b	a	b	a	b	b	b	u	b	b	a	b	b	b	b	b	a	b	b	b	b	b	a	b	a	u	b	a	b	b	a	a	a	a	a
10	SNP_0040309_2027	78.9	b	a	a	b	a	b	b	a	a	b	a	a	b	a	b	a	b	b	b	b	b	b	a	b	u	b	b	b	a	b	b	u	b	b	a	b	a	b	b	a	b	b	a	a	a	a	a
10	SNP_0013262_25953	80.37	b	a	a	b	a	b	a	a	a	b	a	a	b	a	b	a	b	b	b	b	b	b	a	b	b	b	b	b	a	h	b	b	b	b	a	b	a	b	b	a	b	b	a	a	a	a	a
10	SNP_0065931_1954	81.85	b	a	a	b	a	b	a	a	a	b	a	h	b	a	h	a	b	b	b	b	b	b	a	b	b	b	b	b	h	h	b	b	b	b	a	b	a	b	b	a	b	b	a	a	a	h	a
10	SNP_0001815_414827	83.69	b	a	a	b	a	b	a	a	a	b	a	a	b	a	b	u	b	b	b	b	b	b	a	b	b	b	b	b	a	h	b	b	b	b	a	b	a	b	b	a	b	b	a	a	a	a	a
10	SNP_0000760_5365	84.98	b	a	a	b	a	b	a	a	a	b	a	a	b	a	b	a	b	b	b	b	b	h	a	b	b	u	b	b	a	h	b	b	b	b	a	b	a	b	b	a	b	b	a	a	a	a	a
10	SNP_0491073_467	86.09	b	a	a	b	a	b	u	a	a	b	a	a	b	a	b	a	b	b	b	b	u	h	a	u	u	b	b	b	a	a	b	b	b	b	a	b	a	b	b	a	b	b	a	a	a	a	a
10	SNP_0013168_2682	87.57	b	a	a	b	a	b	a	u	a	u	a	a	b	a	b	a	b	b	u	b	b	h	a	b	b	b	b	b	a	a	b	b	b	b	a	b	a	b	b	a	b	b	a	a	a	a	a
10	SNP_0297773_428	88.68	b	a	a	b	a	b	a	a	a	b	a	a	b	a	b	a	b	b	b	b	b	h	a	b	b	b	b	b	a	h	b	b	b	b	a	b	a	b	b	a	b	b	a	a	a	a	a
10	TM42251	90.7	b	a	a	b	a	b	a	a	a	b	a	a	b	a	b	a	b	b	b	b	b	h	a	b	b	b	b	b	a	h	b	b	b	b	a	b	a	b	b	a	b	b	a	a	a	a	a
10	SNP_0006062_10643	92	b	a	a	b	a	b	a	a	a	b	a	u	b	a	b	a	b	b	b	b	b	h	a	b	b	b	b	b	a	a	b	b	b	b	a	b	a	b	b	a	b	b	a	a	a	a	a
10	SNP_0006591_1404	93.1	b	a	a	b	a	b	a	a	a	b	a	a	b	a	b	a	u	b	b	b	b	h	a	b	b	b	b	b	a	a	b	b	b	b	a	b	a	b	b	a	b	b	a	a	a	a	a
10	SNP_0229302_267	94.21	b	a	a	b	a	b	a	a	a	b	a	a	b	a	b	a	b	b	b	b	u	b	a	u	b	b	b	b	a	a	b	b	b	b	a	b	a	b	b	a	b	b	u	a	a	a	a
10	SNP_0000212_205681	95.32	b	u	a	b	a	b	a	a	a	b	a	a	b	a	b	a	b	b	b	b	b	h	a	b	b	b	b	b	a	a	b	b	b	b	a	b	a	b	b	a	b	u	a	a	a	a	a
10	SNP_0210661_996	96.42	u	a	a	b	a	a	a	a	a	u	a	a	b	a	b	a	b	b	b	h	b	h	a	u	h	b	b	b	a	a	b	h	u	b	a	h	a	b	b	a	u	a	a	a	a	a	a
10	SNP_0154978_288	97.53	b	a	a	b	a	a	u	a	h	u	a	u	b	a	b	a	b	b	b	b	b	h	a	b	b	b	b	b	a	a	b	b	b	b	a	b	a	b	b	a	b	h	a	a	a	a	a
10	SNP_0267340_845	98.64	b	a	a	b	a	a	a	u	u	b	a	u	b	u	b	a	b	b	b	b	b	u	a	b	b	b	b	b	a	a	b	b	b	b	a	b	a	b	u	a	u	h	a	u	a	a	a
10	SNP_0017423_9115	99.75	b	a	a	u	a	a	a	a	b	u	a	a	b	a	b	a	b	b	u	b	b	h	a	b	b	b	b	u	a	a	u	u	u	b	a	b	a	u	b	a	b	u	a	a	a	a	u
10	TM42213	100.85	b	a	a	b	a	a	a	a	b	b	a	a	b	a	b	a	b	b	b	b	b	h	a	b	a	b	b	b	a	a	b	b	b	b	a	b	a	b	b	a	a	h	a	a	a	a	a
10	SNP_0367115_285	101.96	b	a	a	b	a	a	a	a	b	b	a	a	b	a	b	a	b	b	b	b	b	a	a	u	a	b	b	b	a	a	b	b	b	u	u	u	a	b	b	a	a	h	a	a	a	a	a
10	SNP_0000036_227406	103.25	b	a	a	u	a	a	a	a	u	u	a	a	u	a	u	a	u	u	u	u	b	a	b	b	a	b	b	u	a	a	u	b	u	b	a	a	a	u	b	a	a	u	a	a	a	a	a
10	TM42172	104.36	b	a	a	b	a	a	a	a	b	b	a	a	b	a	b	a	b	b	b	b	b	b	b	b	a	b	b	b	a	a	b	b	b	b	a	a	a	b	b	a	a	b	a	a	a	a	a
10	SNP_0585820_287	105.65	b	a	u	u	u	a	a	a	b	b	a	a	b	a	b	a	b	u	u	b	b	b	a	b	a	u	b	b	a	a	u	b	b	u	a	a	a	b	b	a	a	b	b	a	a	a	a
10	SNP_0000136_1533589	106.76	b	a	a	u	a	u	u	a	b	b	a	a	b	a	b	a	b	b	b	b	b	b	a	b	a	b	b	b	a	a	b	b	b	b	a	a	a	b	u	u	a	b	b	a	a	a	u
10	SNP_0000136_611790	107.86	b	a	u	u	a	a	a	a	b	b	a	u	u	a	b	a	b	b	b	u	b	b	a	b	a	b	b	b	a	a	u	b	u	b	a	a	a	b	b	a	a	b	b	a	a	a	u
10	SNP_0009100_7812	108.97	b	a	a	u	a	a	a	a	b	b	a	a	b	a	a	a	b	b	b	u	b	b	a	u	a	b	b	b	a	a	b	b	b	b	a	a	a	b	b	a	a	b	b	a	a	a	b
10	SNP_0232847_817	110.08	b	a	a	b	a	a	a	a	b	b	a	a	b	a	a	a	b	b	b	b	b	b	a	b	a	b	b	b	a	a	b	b	b	b	a	a	a	b	b	a	a	b	b	a	a	a	b
10	TM42311	111.18	b	a	a	b	a	a	a	a	b	b	a	a	b	a	a	a	b	b	b	b	b	b	a	b	a	b	b	b	a	a	b	b	b	b	a	a	a	b	b	a	a	b	b	a	a	a	b
10	PT60924	112.29	b	a	a	b	a	a	a	a	b	b	a	a	b	a	a	a	b	b	b	b	b	b	a	b	a	b	b	b	a	a	b	b	b	b	a	a	a	b	b	a	a	b	b	a	a	a	b
10	SNP_0000138_664694	113.4	b	a	a	b	a	a	a	a	b	b	a	a	b	a	a	a	b	b	b	b	b	b	a	b	a	b	b	b	a	a	b	b	b	b	a	a	a	b	b	a	a	b	b	a	a	a	b
10	SNP_0000378_303093	114.51	h	a	a	b	a	a	a	a	h	b	a	a	b	a	a	a	h	h	b	h	h	b	a	b	a	b	b	b	a	a	h	h	b	b	a	a	a	h	b	a	a	b	b	a	a	a	h
10	TM42672	115.98	h	a	a	h	a	a	a	a	h	b	a	a	h	a	a	a	h	h	h	h	h	h	a	h	a	h	h	h	a	a	b	h	b	h	a	a	a	h	h	a	a	h	h	a	a	a	h
10	SNP_0535566_416	117.46	b	a	a	b	a	a	a	a	u	b	a	a	h	a	a	a	h	b	h	b	b	b	a	h	a	h	h	b	a	a	b	h	u	h	a	a	a	h	b	a	a	h	u	a	a	a	b
10	SNP_0000467_33715	119.67	u	a	u	h	a	a	a	a	h	u	a	a	h	a	a	a	b	h	u	h	b	b	a	u	a	h	h	b	a	a	b	h	b	h	a	a	a	b	b	a	a	h	b	a	a	a	b
11	SNP_0490838_361	0	a	b	a	b	a	b	b	h	a	a	b	b	a	a	a	h	a	b	a	b	b	a	a	b	a	a	a	h	b	a	b	a	a	a	h	b	h	b	a	a	h	a	a	h	a	b	a
11	SNP_0714319_379	2.22	a	b	a	b	a	b	b	h	a	a	b	b	a	a	a	b	a	b	a	b	h	a	a	b	a	a	a	h	b	a	h	a	a	a	h	h	b	b	a	a	b	a	a	b	a	h	a
11	SNP_0054012_1160	3.32	a	b	a	h	a	h	b	h	a	a	h	b	a	a	a	h	a	h	a	h	b	a	a	b	a	a	a	h	h	a	b	a	a	a	h	h	h	b	a	a	b	a	a	h	a	h	a
11	SNP_0135266_1742	4.43	a	h	b	h	a	h	h	a	a	a	b	h	a	a	a	a	a	a	a	h	b	a	a	a	a	a	a	h	a	b	b	a	a	a	h	h	h	h	a	a	b	a	a	b	b	h	a
11	TM29827	5.54	a	b	b	b	a	a	b	b	a	a	b	b	a	b	a	b	a	a	a	b	b	a	a	a	a	a	a	a	b	b	a	a	a	b	a	a	b	a	a	u	b	a	a	a	a	b	a
11	SNP_0623888_485	7.38	a	b	a	b	a	b	b	b	u	a	b	b	a	a	a	b	a	b	a	b	b	u	a	b	a	a	a	h	b	a	b	a	a	a	h	b	b	b	a	a	b	a	a	b	a	b	u
11	TM29354	9.41	a	b	a	b	a	b	b	b	a	a	b	b	a	a	a	b	a	b	a	b	b	a	a	b	a	a	a	h	b	a	b	a	a	a	h	b	b	b	a	a	b	a	a	b	a	b	a
11	SNP_0164293_521	10.52	a	b	a	b	a	h	b	b	a	a	b	b	a	a	a	b	a	b	a	b	b	a	a	b	a	a	a	h	b	a	b	a	a	a	h	b	b	b	a	a	b	a	a	b	a	b	a
11	TM25181	11.63	a	b	a	b	a	b	b	b	a	a	b	u	a	a	a	b	a	b	a	b	b	a	a	b	a	a	a	a	b	a	b	a	a	a	a	b	b	b	a	a	b	a	a	b	a	b	a
11	SNP_0000043_1468191	12.73	a	b	a	b	a	b	b	b	a	a	b	b	a	a	a	b	a	b	a	b	b	a	a	b	a	a	a	h	b	a	b	a	a	a	a	b	u	b	a	a	b	a	a	b	a	b	a
11	TM29380	13.84	a	b	a	b	a	b	b	b	a	a	b	b	a	a	a	a	a	b	a	b	b	a	a	b	a	a	a	h	b	a	b	a	a	a	h	b	b	b	a	a	b	a	a	b	h	b	a
11	SNP_0638786_449	15.13	a	b	a	u	a	b	b	b	a	a	b	b	a	a	a	a	a	b	a	b	b	a	a	b	a	u	a	h	b	a	b	a	a	a	h	b	b	b	a	a	b	a	a	u	h	b	a
11	SNP_0050471_2803	16.24	a	b	a	b	a	b	b	b	a	a	h	b	a	a	a	a	u	b	a	h	b	a	a	b	a	a	a	a	b	a	b	a	a	a	h	b	b	a	a	a	b	a	a	b	h	b	a
11	TM29305	17.35	a	b	a	b	a	b	b	b	a	a	b	a	a	a	a	a	a	b	a	b	b	a	a	b	a	a	a	b	b	a	b	a	a	a	h	b	b	a	a	a	b	a	a	b	a	b	a
11	SNP_0000630_727645	18.64	a	b	a	b	a	b	b	b	a	a	b	a	a	a	a	a	a	b	a	b	b	a	a	u	a	a	a	a	b	a	b	a	a	a	a	b	b	a	a	a	b	a	a	b	h	a	a
11	PT54719	19.74	a	b	a	b	a	b	b	b	a	a	b	a	a	a	a	a	a	b	a	b	b	a	a	a	a	h	a	u	b	a	b	a	a	a	h	b	b	a	a	a	b	a	a	b	h	a	a
11	SNP_0186948_966	20.85	a	b	a	b	a	b	b	b	a	a	b	a	a	a	a	a	a	b	a	b	b	a	a	a	a	b	a	h	b	a	b	a	a	a	h	b	h	a	a	a	b	a	a	b	h	a	a
11	TM30090	21.96	a	b	a	b	a	b	b	b	a	a	b	a	a	a	a	a	a	b	a	b	b	a	a	a	b	h	a	h	b	a	b	a	a	a	h	b	b	a	a	a	b	a	a	b	h	a	a
11	PT60379	23.07	a	b	a	b	a	b	b	b	a	a	b	a	a	a	a	a	a	b	a	b	b	a	a	a	b	h	a	h	b	a	b	a	a	a	h	b	b	a	a	a	b	a	a	b	h	a	a
11	SNP_0093973_804	24.54	a	b	a	u	a	b	b	b	a	a	b	a	a	a	a	a	a	b	a	b	b	a	a	a	b	h	a	h	b	a	b	a	a	a	h	b	b	a	a	a	b	a	a	u	h	a	a
11	TM30686	25.65	a	b	a	b	a	b	b	b	a	a	b	a	a	a	a	a	a	b	a	b	b	a	a	a	b	h	a	h	b	a	b	a	a	a	h	a	b	a	a	a	b	a	a	b	h	a	a
11	SNP_0038598_1994	27.49	a	b	a	b	a	b	b	b	a	a	b	a	a	a	a	a	a	b	a	h	b	a	a	a	b	h	a	h	b	a	b	a	a	a	u	u	b	a	a	a	b	a	a	b	h	a	a
11	TM29286	28.6	a	b	a	b	a	b	b	b	a	a	b	a	u	a	a	a	a	b	a	h	b	a	a	a	b	h	a	h	b	a	b	a	a	a	h	a	b	a	a	a	b	a	a	b	a	a	a
11	SNP_0003749_256907	29.71	a	b	a	b	a	b	b	b	a	a	u	a	a	a	a	a	a	b	a	h	b	a	a	b	b	h	a	h	b	a	b	a	a	a	h	a	b	a	a	a	b	a	a	b	a	a	a
11	SNP_0002761_215203	31.55	a	b	a	b	a	b	b	b	b	u	b	a	u	a	a	a	a	b	a	b	b	a	a	b	b	h	a	a	b	a	b	a	u	a	h	a	b	a	a	a	b	a	a	b	a	a	a
11	SNP_0000513_751556	32.84	a	b	a	u	a	b	b	b	u	a	b	a	a	u	a	a	a	b	a	b	a	a	a	b	b	h	h	a	b	a	b	a	a	a	h	a	b	a	a	a	b	a	a	b	a	a	a
11	SNP_0000695_280031	34.14	a	b	a	u	a	b	b	b	b	a	b	a	a	a	a	a	a	b	a	b	a	a	a	b	b	h	h	a	b	a	b	a	a	b	a	a	b	a	u	b	b	a	a	b	a	a	a
11	SNP_0000306_423433	35.8	a	b	a	b	a	b	b	b	b	a	b	u	a	a	a	a	a	b	a	b	a	u	u	b	b	a	h	a	b	a	a	a	a	b	a	a	b	a	a	b	b	a	a	b	a	u	a
11	SNP_0000281_194388	39.68	a	b	a	a	a	b	b	b	b	a	b	a	a	u	a	a	a	a	a	b	a	a	a	b	b	a	h	a	b	a	b	a	a	b	a	a	b	a	a	b	b	a	a	b	a	a	a
11	SNP_0002182_205427	40.97	a	b	u	a	a	b	b	b	b	a	b	a	a	a	a	a	a	a	a	b	a	a	a	b	b	a	h	a	b	a	b	a	a	u	b	a	b	u	a	b	b	a	a	b	b	a	a
11	SNP_0000451_810714	42.07	u	u	u	u	a	b	b	b	b	a	b	a	a	a	a	a	a	a	a	b	a	a	a	b	b	a	b	a	b	a	b	a	a	b	b	a	b	a	a	b	b	a	a	b	b	a	a
11	SNP_0000451_352982	44.66	u	b	a	a	a	u	b	b	b	a	b	u	a	u	a	a	a	u	a	b	a	u	a	b	b	a	h	a	h	a	b	a	a	b	u	a	b	a	a	b	b	u	a	b	b	a	u
11	SNP_0001041_1631	45.77	a	b	a	a	a	h	b	b	u	a	b	a	a	a	a	a	a	a	a	b	a	a	a	b	b	a	h	h	b	a	b	a	a	b	b	a	b	a	a	b	b	a	a	b	b	a	a
11	SNP_0001041_311393	46.87	a	b	u	u	a	b	b	b	b	a	b	a	a	a	a	a	a	a	u	b	a	a	a	b	b	a	a	u	b	a	b	a	a	b	b	u	b	a	u	b	b	a	a	b	b	a	a
11	SNP_0001051_515323	50.75	a	b	a	a	a	b	b	b	b	a	b	a	a	a	a	a	a	a	a	b	a	a	a	b	b	a	h	a	b	a	b	a	a	b	b	a	b	a	a	b	b	a	a	b	b	a	a
11	SNP_0048528_434	52.6	a	b	a	u	a	b	u	b	b	a	b	u	a	a	a	u	a	a	a	b	a	a	a	b	a	a	h	u	b	a	b	a	a	b	b	a	b	a	a	b	b	a	a	b	b	a	a
11	SNP_0039295_1338	54.07	a	b	a	a	a	b	b	u	b	a	b	a	a	a	a	a	a	a	a	b	a	a	a	b	u	a	a	a	b	a	b	a	a	b	b	a	b	a	a	a	b	a	a	b	b	a	a
11	TM29970	55.55	a	b	a	a	a	b	b	b	b	a	b	a	a	a	a	a	a	a	a	b	a	a	a	b	a	a	a	a	b	a	b	a	a	b	b	a	b	a	a	a	b	a	a	b	b	a	a
11	SNP_0000044_1090865	57.02	a	b	a	a	a	b	u	b	b	a	u	a	a	u	a	a	a	a	a	b	u	a	a	b	a	a	b	a	a	a	b	a	a	b	b	a	b	u	a	a	u	a	a	b	b	a	a
11	SNP_0000044_989950	59.79	a	b	a	a	a	u	u	b	b	u	u	a	a	a	a	b	a	a	a	b	a	a	a	b	a	a	b	a	a	a	b	a	a	b	b	a	b	a	b	a	b	a	a	b	b	a	a
11	SNP_0292489_1036	60.9	a	b	a	u	a	u	b	b	b	a	b	u	a	u	a	b	a	u	u	u	a	a	a	b	a	a	b	a	a	a	b	a	u	u	b	a	b	a	b	a	b	u	a	b	b	a	a
11	SNP_0000342_417191	62.19	a	b	u	a	u	b	b	b	b	a	b	a	a	a	a	u	a	a	a	b	a	a	a	b	a	a	b	a	a	a	b	a	a	b	b	a	b	a	b	a	b	a	a	b	b	u	a
11	SNP_0413516_457	63.48	a	b	a	a	a	b	b	b	h	a	b	u	a	a	a	b	a	a	a	b	a	a	a	b	a	a	b	a	a	a	b	a	a	b	h	a	b	a	b	a	b	a	a	b	u	a	a
11	SNP_0240674_952	65.15	a	b	a	a	a	b	b	b	b	a	b	a	a	a	a	b	a	a	a	b	a	a	a	b	a	a	b	a	a	a	b	a	a	b	b	u	b	a	b	a	b	u	a	b	b	a	a
11	SNP_0030338_790	66.25	a	b	a	a	a	b	b	b	b	a	b	a	a	a	a	b	a	a	a	b	a	a	a	b	a	a	b	a	a	a	b	a	a	b	b	a	b	a	b	a	b	a	a	b	b	a	a
11	SNP_0256701_408	67.36	a	b	a	a	a	b	b	b	b	u	b	a	a	a	a	b	a	a	a	b	a	a	a	b	a	a	h	a	a	u	u	a	a	b	b	a	b	a	b	a	b	a	a	b	b	a	b
11	SNP_0000941_156319	68.84	a	b	a	a	a	b	b	b	b	a	b	a	a	a	a	b	a	a	a	b	a	a	a	b	a	a	b	a	a	a	b	a	a	b	b	a	b	a	b	a	b	a	a	b	b	a	b
11	SNP_0000941_274857	70.5	a	b	a	a	u	b	b	b	b	a	u	u	a	a	a	b	a	a	a	b	a	a	u	b	a	a	b	a	a	a	b	a	a	b	b	a	b	a	b	a	b	b	a	b	b	a	b
11	SNP_0349340_623	71.79	a	h	a	a	a	b	h	b	b	a	b	a	a	u	a	b	a	u	a	b	a	a	u	b	a	a	b	a	a	a	b	a	a	b	b	a	b	a	b	a	b	b	a	b	b	a	b
11	SNP_0004974_138565	72.9	a	b	a	a	a	b	b	b	b	a	b	a	a	a	a	b	a	a	a	b	u	a	a	b	a	a	b	a	a	a	b	a	u	b	b	a	b	a	b	a	b	b	a	b	b	a	b
11	SNP_0000898_28599	74.37	u	b	a	a	u	b	b	b	b	a	b	a	a	b	a	b	a	a	a	b	a	u	a	u	a	a	b	a	a	a	b	a	a	b	b	a	b	a	b	a	b	b	a	b	b	a	b
11	SNP_0000898_128744	75.48	a	b	a	a	a	b	b	b	b	a	b	u	u	b	a	b	a	a	b	b	a	a	a	b	a	a	b	a	a	a	b	a	a	b	b	a	b	a	b	a	b	b	a	b	b	a	b
11	InDel_0000898_445814	77.14	a	u	u	a	a	b	b	u	u	a	b	a	a	b	a	b	u	a	b	u	a	a	u	b	a	a	u	a	a	a	b	a	a	b	b	u	b	a	b	a	b	b	a	b	b	a	b
11	SNP_0005280_105082	78.25	a	b	a	a	a	b	b	b	b	a	b	a	a	b	a	b	u	a	b	b	a	a	a	b	u	a	u	u	a	a	b	a	a	b	b	a	b	a	b	a	b	b	a	b	b	a	b
11	SNP_0281124_585	80.46	a	b	a	a	a	b	b	b	b	a	b	a	a	b	a	b	a	a	b	b	a	a	a	b	a	a	u	a	a	a	b	a	a	u	b	a	b	a	b	a	b	b	a	b	a	u	u
11	SNP_0000401_660581	83.23	a	b	a	a	a	b	h	b	b	a	b	a	a	b	a	b	a	a	b	b	a	a	a	b	a	a	b	a	a	a	b	a	a	b	b	a	b	a	a	a	b	b	a	b	a	a	b
11	InDel_0000697_117561	84.52	a	b	a	u	a	b	b	b	b	u	b	u	a	b	a	b	a	a	u	b	u	a	a	b	a	a	b	a	a	a	u	a	a	b	b	a	b	a	a	u	b	b	a	b	a	u	b
11	SNP_0050529_149	89.33	a	u	a	u	a	b	h	b	b	a	b	a	a	h	a	u	a	a	u	u	a	a	a	h	a	a	h	a	a	a	h	a	a	b	b	a	b	a	h	a	h	b	a	h	b	a	u
11	SNP_0844979_405	93.58	a	b	a	a	a	u	h	h	h	a	b	a	a	h	a	b	a	a	h	u	a	a	a	h	a	a	b	a	a	a	b	a	a	h	h	a	b	a	a	a	h	b	a	b	a	a	h
11	SNP_0030591_270	100.45	a	h	a	a	a	h	h	h	h	a	h	a	a	h	a	b	a	a	h	b	a	a	a	h	a	a	b	a	a	a	a	a	a	h	h	a	b	a	b	a	h	h	a	a	a	a	b
11	SNP_0000924_2814	101.56	a	h	u	a	a	h	h	h	h	a	h	a	a	h	a	b	a	a	h	b	a	a	a	h	a	a	b	a	a	a	a	a	a	h	h	a	b	a	b	b	h	h	a	a	a	a	b
11	SNP_0270861_880	102.85	a	h	a	a	a	h	h	h	h	a	h	a	a	h	a	b	a	a	h	b	a	a	a	h	a	a	b	a	a	a	a	a	a	h	h	a	u	a	b	b	h	a	a	a	a	a	b
11	SNP_0044798_355	104.14	a	b	a	u	a	h	a	h	h	a	a	a	a	h	a	u	a	a	h	b	a	a	a	h	a	a	b	a	a	a	a	a	a	h	h	a	u	a	u	u	h	h	a	a	a	u	b
12	TM24649	0	h	a	b	h	a	a	a	a	h	b	a	b	b	a	b	b	b	b	h	h	h	h	b	b	a	h	h	h	a	b	b	h	h	h	a	a	b	h	h	a	b	b	b	a	b	b	h
12	SNP_0322717_818	2.03	a	a	b	h	a	a	a	a	a	b	a	b	b	a	b	b	b	b	a	a	a	a	b	b	a	a	a	h	a	b	b	h	h	a	a	a	b	a	a	a	b	b	b	a	b	b	h
12	SNP_0000586_9903	3.51	a	a	b	a	a	a	a	a	u	b	a	b	b	a	b	b	b	b	a	a	a	u	b	b	a	a	a	h	a	u	b	h	a	h	a	a	b	a	h	a	b	b	b	u	b	b	a
12	SNP_0000356_150665	4.61	a	a	b	a	a	a	a	a	a	b	a	b	b	a	b	b	b	b	a	a	a	a	b	b	a	a	a	a	a	b	b	a	u	a	a	a	b	a	a	a	b	b	b	a	b	b	a
12	SNP_0001203_593747	5.72	a	a	b	a	a	a	a	a	a	b	a	b	b	a	b	b	b	b	a	a	u	a	b	b	a	a	a	a	a	b	u	a	a	a	a	a	b	a	a	a	b	b	b	a	b	b	a
12	TM24769	7.01	a	a	b	a	a	a	a	a	a	b	a	b	b	a	b	b	b	b	a	a	a	a	b	b	a	a	a	a	a	b	b	a	a	a	a	a	b	a	a	a	b	b	b	a	b	b	a
12	TM24916	8.3	a	h	b	a	a	a	a	a	a	b	a	b	b	a	b	b	b	b	a	a	a	a	b	b	a	a	a	a	a	b	b	a	a	a	a	a	b	a	a	a	b	b	b	a	b	b	a
12	TM24923	9.41	a	h	b	a	a	a	a	a	a	b	a	b	b	a	b	b	b	b	a	a	a	a	b	b	a	a	a	a	a	b	b	a	a	a	a	a	b	a	a	a	b	b	b	a	b	b	a
12	SNP_0000152_1159486	10.52	a	h	b	a	a	a	a	a	a	b	a	b	b	a	b	b	b	b	a	a	a	a	b	u	a	a	a	a	a	b	b	a	u	a	a	a	b	a	a	a	b	b	b	u	b	b	a
12	SNP_0063840_2517	12.73	a	a	b	a	a	a	a	a	a	b	a	b	b	a	b	b	b	b	a	a	a	a	b	b	u	a	a	a	a	b	b	a	a	a	a	u	b	a	a	a	b	b	b	a	u	b	a
12	SNP_0151853_946	13.84	a	a	b	a	u	a	a	a	a	b	a	b	b	a	b	b	b	b	a	a	a	a	b	b	a	a	a	a	a	u	b	a	a	a	a	a	b	a	a	a	b	b	b	a	b	b	a
12	SNP_0372918_646	14.95	a	h	b	a	a	a	a	a	a	h	a	b	h	a	h	b	h	h	a	a	a	a	b	h	a	a	a	a	a	b	h	a	a	a	a	a	b	a	a	a	b	u	h	u	b	b	a
12	TM24590	16.05	a	h	b	a	a	a	a	a	a	b	a	b	b	a	b	b	b	b	a	a	a	a	b	b	a	a	a	a	b	b	b	a	a	a	a	a	b	a	a	a	a	b	b	a	b	b	a
12	SNP_0000008_2171606	17.16	a	h	b	a	a	a	a	a	a	b	a	b	b	a	b	b	b	b	a	a	a	a	b	b	a	a	a	a	a	b	b	a	a	a	a	a	u	a	a	a	b	b	b	a	b	b	a
12	SNP_0000008_1202916	19.01	a	b	b	a	a	b	a	a	a	b	a	b	b	a	b	b	u	b	a	a	a	a	b	b	a	a	a	a	a	b	b	a	a	a	a	a	b	a	u	a	b	u	b	u	b	u	a
12	PT60795	20.11	a	b	b	a	a	b	a	a	a	b	a	b	b	a	b	b	b	b	a	a	a	a	b	b	a	a	a	a	a	b	b	a	a	a	a	a	b	a	b	a	b	b	b	a	b	b	a
12	SNP_0000362_699462	21.22	a	b	b	a	a	b	a	a	a	b	a	b	b	a	b	b	b	u	a	a	a	a	b	b	a	a	b	a	a	b	b	a	a	a	a	b	b	a	b	a	b	b	b	a	b	b	a
12	SNP_0152927_834	22.7	a	b	b	a	a	b	a	a	a	b	a	b	b	a	b	b	b	b	a	a	a	a	b	b	a	h	b	a	a	b	b	a	a	a	a	b	b	a	b	a	b	b	b	a	b	b	a
12	SNP_0003098_240135	24.36	a	b	b	a	a	b	a	b	a	b	a	b	b	a	b	b	b	b	a	a	a	a	u	b	a	h	b	a	a	b	b	a	u	a	a	b	b	a	b	a	b	u	b	a	b	b	a
12	SNP_0131913_652	25.46	a	b	b	a	a	u	a	b	a	b	a	b	b	a	b	b	b	b	a	a	a	a	b	b	a	h	b	a	a	b	b	a	a	a	a	b	b	a	b	a	b	b	b	a	a	b	a
12	SNP_0000705_615305	26.94	a	b	b	a	a	b	a	b	a	b	a	b	u	a	b	b	b	b	a	a	a	a	b	b	a	b	u	a	a	b	b	a	a	a	a	b	b	a	b	a	b	b	b	a	a	b	a
12	SNP_0003845_247029	28.05	a	b	b	b	a	b	a	u	a	b	a	b	b	a	b	b	u	b	a	a	a	a	b	b	a	b	b	a	a	b	b	a	a	a	a	b	b	a	b	a	b	b	b	a	a	u	a
12	SNP_0344911_350	29.71	a	b	u	u	u	u	u	b	a	b	a	b	b	a	b	b	b	b	a	a	a	a	b	u	u	b	b	a	a	b	b	a	a	a	a	b	b	a	b	a	b	u	b	a	a	b	a
12	SNP_0000761_615769	31	a	b	b	b	a	b	a	b	a	b	a	b	b	b	b	b	b	b	a	a	a	a	b	b	a	b	b	a	a	b	b	a	a	a	a	b	b	a	b	a	b	b	b	a	a	b	a
12	SNP_0205351_462	32.11	a	b	h	h	a	b	a	h	a	h	a	u	u	h	b	b	b	b	u	a	a	a	b	b	a	b	h	a	a	b	b	a	a	a	a	u	b	a	b	a	b	b	h	a	a	b	a
12	SNP_0002077_2208	33.4	a	b	b	b	a	b	a	b	a	b	a	b	b	b	a	b	b	b	b	a	a	a	b	b	a	h	b	a	a	b	b	a	a	a	a	b	b	a	b	a	b	b	b	a	a	b	a
12	SNP_0002995_215768	35.43	a	b	b	b	a	b	a	b	a	b	a	b	b	b	a	b	b	b	b	a	a	a	b	b	a	b	b	a	a	b	b	a	a	a	a	b	b	a	b	a	b	b	b	a	a	b	a
12	SNP_0000643_102074	36.72	a	b	b	b	a	b	a	b	a	b	a	b	b	b	a	b	b	b	b	a	u	a	b	b	a	b	b	a	a	b	b	a	u	a	a	b	b	a	b	a	b	b	b	a	a	b	a
12	SNP_0133406_241	38.38	a	b	b	b	a	b	a	b	u	b	u	b	b	b	a	b	b	b	b	a	a	a	b	b	a	b	b	u	a	b	b	a	a	a	a	b	b	a	b	a	b	u	b	a	a	b	a
12	SNP_0000643_703225	39.67	a	b	b	b	u	b	a	b	a	b	a	b	b	b	a	b	b	u	b	a	a	a	b	b	a	b	b	a	a	b	b	a	a	a	a	b	b	a	b	a	a	b	b	a	a	b	a
12	SNP_0291929_515	40.78	a	b	b	b	a	b	u	b	a	u	u	b	b	b	a	b	b	a	u	a	a	a	b	b	a	b	b	a	a	b	b	u	a	a	a	b	b	a	b	a	a	b	b	a	a	b	a
12	SNP_0000669_558555	42.07	a	u	b	b	a	b	u	b	a	b	a	b	b	b	a	b	b	a	b	a	a	u	b	b	a	b	b	a	a	b	b	a	a	u	a	b	b	a	b	a	a	b	b	u	a	h	a
12	TM24531	43.18	a	b	h	b	a	b	a	b	a	b	a	a	b	b	a	b	b	a	b	a	a	a	b	b	a	a	b	a	a	b	b	a	a	a	a	b	b	b	b	a	a	b	b	a	a	b	a
12	TM24525	44.47	b	b	b	b	a	b	a	b	a	b	a	b	b	b	a	b	b	a	b	a	a	a	b	b	b	b	b	a	a	b	b	a	a	a	a	b	b	b	b	a	a	b	b	a	a	b	a
12	SNP_0000101_1073277	45.58	a	b	b	b	a	b	a	u	a	u	a	u	b	b	a	b	b	a	b	a	a	a	b	b	a	b	b	a	a	b	b	a	a	a	a	b	b	b	b	a	a	b	b	u	a	b	a
12	SNP_0000101_1283175	46.68	a	b	b	b	u	b	a	b	a	b	u	b	b	b	a	b	b	a	b	a	u	a	b	b	a	b	b	a	a	b	b	a	a	u	a	b	b	b	b	a	a	b	b	a	a	b	a
12	SNP_0054493_1153	48.16	a	b	b	b	a	u	a	b	a	b	a	b	b	b	a	b	b	a	b	a	a	a	b	b	a	b	b	a	a	b	b	a	a	a	a	b	b	b	b	a	a	b	b	a	a	b	a
12	SNP_0000578_777191	49.45	a	b	b	b	a	a	a	b	a	b	a	b	b	b	a	b	b	a	b	a	a	a	b	b	a	h	b	a	a	b	h	a	a	a	a	b	b	b	b	a	a	b	b	a	a	b	a
12	SNP_0004117_241624	50.56	a	b	b	b	a	a	a	u	a	b	a	b	b	b	a	b	b	a	b	a	a	b	b	b	a	b	b	a	a	b	b	a	a	a	a	b	b	b	b	a	u	b	b	a	a	b	a
12	SNP_0014693_8207	51.67	a	b	b	b	a	a	a	b	a	b	a	b	b	b	a	b	b	a	b	a	a	b	b	b	a	b	b	a	a	b	b	a	a	a	a	b	b	b	b	a	b	b	b	a	a	b	a
12	SNP_0000680_502873	53.33	a	b	b	b	a	a	a	b	a	b	b	b	b	b	a	u	b	a	b	a	a	b	b	b	a	b	b	a	a	b	b	a	a	u	a	b	b	b	b	a	b	b	a	a	a	b	a
12	SNP_0000680_397910	54.43	a	b	b	b	a	u	a	b	a	b	b	b	b	b	a	b	b	a	b	a	a	b	b	b	a	b	b	a	a	b	b	a	a	a	a	b	b	b	b	a	b	u	a	a	a	b	a
12	SNP_0001969_380475	55.54	a	b	b	b	a	a	a	b	a	b	b	b	b	b	a	b	b	a	b	a	a	b	b	b	a	b	a	a	b	b	a	a	a	a	a	b	b	b	b	b	a	b	a	a	a	b	u
12	SNP_0001977_431658	57.39	a	u	b	b	a	u	a	b	a	b	b	u	b	b	a	b	b	a	b	a	a	b	b	b	a	b	a	a	b	b	a	a	a	a	a	a	b	b	b	b	a	b	a	u	a	b	a
12	SNP_0010862_6406	76.96	u	a	u	a	a	a	a	a	a	b	a	b	u	a	b	b	b	b	a	u	u	a	b	b	a	a	u	u	a	b	b	a	u	a	a	a	b	a	u	a	u	b	b	a	b	b	a
12	SNP_0067935_1720	78.44	a	h	b	a	a	u	a	a	a	b	a	u	u	u	b	b	b	b	a	a	a	a	b	b	a	a	a	a	a	b	b	a	a	a	a	a	b	a	u	u	b	b	b	a	b	b	u
12	SNP_0000461_412057	79.73	a	h	b	a	a	a	a	a	a	b	a	b	u	a	b	b	b	b	a	a	a	a	b	b	a	a	a	a	a	b	b	a	a	a	a	a	b	b	a	a	b	b	b	a	b	b	a
12	SNP_0003495_217312	81.02	a	h	b	a	a	a	a	a	a	b	a	b	b	a	b	b	b	b	a	a	a	a	b	b	a	a	a	a	a	b	b	a	a	a	a	a	b	b	a	a	b	b	b	a	b	b	a
12	SNP_0050800_1735	82.13	a	a	b	a	a	a	a	a	a	b	a	b	u	a	b	b	b	b	a	a	a	a	b	b	a	a	a	a	a	b	b	a	a	a	a	b	b	b	a	a	b	b	b	a	b	u	a
12	SNP_0000397_563584	83.61	a	u	b	a	a	a	a	u	a	b	a	b	b	a	b	b	b	b	a	a	a	a	b	b	a	a	a	a	a	b	b	a	a	a	a	b	b	b	a	a	b	b	b	a	b	b	a
12	SNP_0012083_29951	85.64	a	u	u	a	a	u	a	a	a	b	a	b	b	a	h	b	b	b	a	a	u	a	b	b	a	a	a	a	a	b	b	a	a	a	a	b	b	b	u	a	b	b	b	a	b	u	u
12	SNP_0000552_628764	87.11	a	h	b	a	a	a	a	a	a	b	a	b	b	a	h	b	b	b	u	a	a	a	b	b	u	a	a	a	a	b	b	a	a	b	a	b	b	b	a	a	b	b	b	a	b	b	a
12	SNP_0006372_108868	88.22	a	h	b	a	u	a	a	a	a	b	u	b	b	a	h	b	b	b	a	a	a	a	b	b	a	a	a	a	a	b	b	a	a	u	a	b	b	b	a	a	b	b	b	a	b	b	a
12	SNP_0009177_89878	89.7	a	h	u	a	a	a	a	a	a	b	a	a	b	a	h	u	b	b	a	a	a	a	b	b	a	a	a	a	a	b	b	a	a	b	a	b	b	b	a	a	b	b	b	a	b	b	a
12	SNP_0014258_6969	90.99	a	b	b	a	a	a	a	a	a	b	a	a	b	a	h	b	b	b	u	a	a	a	b	b	a	a	a	a	a	b	b	a	a	b	a	b	b	b	u	a	b	b	b	a	b	b	a
12	InDel_0003769_81094	92.46	a	b	b	a	a	a	a	u	a	b	a	a	b	a	h	u	b	b	a	a	a	u	b	b	a	a	a	u	a	b	b	a	u	b	u	u	b	b	u	a	b	b	b	a	b	b	a
12	SNP_0001241_444630	95.6	a	b	b	a	a	a	a	a	a	b	a	a	b	u	h	b	b	b	a	a	a	a	b	b	a	a	a	a	a	b	b	a	a	b	a	b	b	b	a	a	b	b	b	a	b	b	a
12	SNP_0000246_438235	96.89	a	b	u	a	a	a	a	a	a	b	a	a	b	a	h	b	b	b	a	a	a	a	u	b	a	a	a	a	a	a	b	a	a	b	a	b	b	b	a	a	b	b	b	a	b	b	a
12	SNP_0000246_990812	98.18	a	b	b	a	u	a	a	a	a	b	a	a	u	a	h	b	b	b	a	a	a	a	b	a	u	a	a	a	b	a	b	a	u	b	a	b	b	b	a	a	b	b	b	a	b	b	a
12	SNP_0000246_1111546	99.48	a	u	b	a	a	a	a	a	a	b	a	a	b	a	h	b	b	b	a	a	a	a	b	h	a	a	a	a	b	a	b	a	a	b	a	b	b	b	a	a	b	b	b	a	b	b	a
12	SNP_0007466_30954	100.58	a	b	b	a	a	a	a	a	a	u	a	a	b	u	a	b	b	u	a	a	a	a	b	h	a	a	a	a	b	a	b	a	a	b	a	b	b	b	a	a	b	b	b	a	b	b	a
12	InDel_0005080_1543	102.24	a	b	u	a	a	a	a	a	a	b	u	u	b	a	b	b	b	b	u	u	a	a	b	u	a	a	a	a	b	a	b	a	u	b	u	b	b	b	a	a	b	b	h	a	b	b	a
12	SNP_0012419_26360	103.35	a	b	b	a	a	a	a	a	a	b	a	a	b	a	b	b	b	b	a	a	a	a	b	h	a	a	a	a	b	a	b	a	a	b	a	b	b	b	a	a	a	b	h	a	b	b	a
12	SNP_0001022_609565	104.46	a	b	u	a	a	a	a	a	a	b	u	a	b	a	b	b	b	b	a	a	a	a	b	h	a	a	a	a	b	a	u	a	u	u	a	b	b	b	a	a	a	b	h	a	b	u	a
12	SNP_0172497_727	105.56	a	b	b	a	a	a	a	a	a	b	a	a	b	a	b	b	b	b	a	a	a	a	b	h	a	a	a	a	b	a	b	a	a	b	a	b	b	b	a	a	a	b	h	a	b	b	a
12	PT54184	106.86	a	b	b	a	a	a	a	a	a	b	a	a	u	a	b	b	b	b	a	a	a	a	b	h	a	a	a	a	b	a	b	a	a	b	a	a	b	b	a	a	a	b	b	a	b	b	a
12	SNP_0003693_272984	107.96	a	b	b	b	a	a	a	a	a	b	b	a	b	a	b	b	b	b	a	a	a	a	b	h	a	a	a	a	b	u	b	a	a	b	a	a	b	b	u	a	a	u	b	u	b	b	b
12	SNP_0000249_477150	109.25	a	b	u	b	a	a	a	a	a	b	b	a	a	a	b	b	b	b	a	a	a	a	b	u	a	a	a	a	b	a	b	a	a	b	a	a	b	b	a	a	a	u	b	a	b	b	b
12	SNP_0001095_525258	110.36	a	b	h	b	a	a	a	a	a	b	b	u	a	a	b	b	b	b	a	a	a	a	b	h	a	a	a	a	b	b	b	a	a	b	a	a	b	b	a	a	a	b	b	a	b	b	u
12	SNP_0000621_367678	112.95	a	b	b	b	a	a	u	a	a	b	b	a	a	a	b	b	b	b	a	a	a	u	b	b	a	a	a	a	b	b	b	a	a	b	a	a	b	b	a	a	a	b	b	a	b	b	b
12	SNP_0000638_504806	114.05	a	b	b	b	a	a	b	a	a	b	b	a	a	a	b	b	b	b	a	a	a	u	b	b	a	a	a	a	b	b	b	a	a	b	a	a	b	u	a	a	a	u	b	a	b	b	a
12	SNP_0000512_458666	115.16	a	b	b	b	a	a	b	a	a	b	b	a	a	a	b	b	b	b	u	a	u	a	b	h	h	a	a	a	b	b	b	a	a	u	a	u	b	b	a	a	a	b	b	a	b	b	a
12	SNP_0067376_291	116.27	a	b	b	h	a	a	b	a	a	b	b	a	a	a	b	b	b	h	a	a	a	a	h	a	h	a	a	a	b	b	b	a	a	b	a	u	b	b	a	a	a	b	b	a	h	h	u
12	SNP_0137187_1394	120.52	a	b	b	b	a	a	b	a	a	b	b	a	a	a	b	b	b	b	a	a	a	a	a	a	u	a	u	a	a	u	b	a	a	b	a	a	b	u	a	a	u	b	b	a	b	h	a
12	SNP_0001465_271221	122.55	a	b	b	b	a	a	b	a	a	a	u	a	a	a	b	b	b	a	a	u	a	a	u	u	h	a	a	a	a	b	a	a	a	b	a	a	b	b	a	a	a	b	b	a	b	h	u
12	SNP_0002949_87687	125.32	a	b	b	b	u	a	b	a	a	a	u	a	u	a	b	b	b	a	b	a	a	a	u	a	h	a	a	b	a	b	a	a	a	b	a	a	b	b	a	a	a	b	b	a	b	h	a
12	SNP_0004519_152537	128.27	a	b	b	b	u	a	b	a	a	a	b	a	a	a	b	b	a	a	b	a	a	a	a	a	h	a	a	b	a	b	b	a	a	b	a	a	b	b	a	u	u	b	b	a	b	b	a
12	SNP_0000130_813566	130.3	a	b	b	b	a	a	b	a	a	a	b	a	h	a	b	b	a	a	b	a	a	a	a	a	h	a	a	b	b	b	b	a	a	b	a	a	b	b	a	a	a	b	b	a	b	b	a
12	SNP_0127140_1327	131.6	a	b	b	b	a	u	b	a	a	a	b	a	h	a	b	b	a	a	b	a	a	a	a	a	h	a	a	b	b	b	b	a	a	b	a	a	b	b	a	a	a	b	b	a	b	b	a
12	SNP_0044422_268	132.7	a	u	b	b	a	a	b	a	u	a	b	a	h	a	b	b	a	a	b	a	a	a	a	a	b	a	a	b	b	b	b	a	a	b	a	a	b	b	a	a	a	b	b	a	b	b	a
12	SNP_0037198_2246	133.99	a	b	b	b	a	a	u	a	a	a	b	a	h	a	b	b	a	a	b	a	a	a	a	a	b	a	a	b	a	b	b	a	a	b	a	a	b	b	a	u	a	b	b	a	b	b	a
12	SNP_0000482_435304	135.1	a	b	b	b	u	a	b	a	a	u	u	a	h	a	b	u	a	a	b	a	a	a	a	a	b	a	a	b	a	b	b	a	a	b	a	a	b	b	a	a	a	b	b	a	b	b	a
12	SNP_0012687_1568	136.21	a	b	b	b	a	a	b	a	a	a	b	a	h	a	b	b	a	a	b	a	a	a	a	a	b	a	a	b	a	u	b	a	a	b	a	a	b	b	a	a	a	b	b	a	b	b	a
12	SNP_0000441_718515	137.32	a	b	b	b	a	a	u	a	a	u	u	u	h	a	b	b	a	a	b	a	a	a	a	a	u	a	a	b	a	b	b	a	a	b	a	a	b	b	u	a	a	b	b	a	b	b	a
12	SNP_0156959_758	138.42	a	u	b	b	a	a	b	a	a	a	u	a	h	a	b	b	a	a	b	a	a	a	a	a	b	a	a	b	a	b	b	a	a	b	a	a	b	b	a	a	a	b	b	a	b	b	a
12	SNP_0011042_46018	139.9	a	b	b	b	u	a	b	a	a	a	a	a	h	a	b	b	a	a	b	a	a	a	a	a	b	a	a	b	a	b	b	a	a	b	a	a	b	b	a	a	b	b	b	a	b	a	a
12	SNP_0001552_494076	142.11	a	u	b	b	b	a	b	a	a	a	a	u	h	a	b	u	a	a	b	a	u	a	a	a	b	a	a	b	a	b	b	a	a	b	u	u	b	a	a	a	b	b	b	a	b	a	a
12	SNP_0023704_1454	144.33	a	b	h	a	a	a	b	a	a	a	a	a	h	a	b	h	a	a	h	a	a	a	a	a	h	a	a	b	a	h	b	a	a	b	a	a	b	a	u	h	h	b	b	a	h	a	a
12	SNP_0020237_5411	145.62	a	b	b	a	b	a	b	u	a	u	a	a	h	a	b	b	a	a	b	u	a	a	a	a	b	a	a	b	a	b	b	u	a	b	a	a	b	a	a	b	b	b	b	a	b	a	u
12	SNP_0000170_247676	146.73	a	b	b	a	b	a	b	a	u	a	a	a	h	a	b	a	a	a	b	a	a	a	a	a	b	a	a	b	a	b	b	a	u	b	a	a	b	a	a	b	b	b	a	a	b	a	u
12	SNP_0007540_32352	149.5	a	b	b	a	a	a	b	a	a	u	a	a	a	a	b	a	a	a	b	a	a	a	a	u	b	a	a	u	a	b	b	a	a	b	b	a	b	a	a	b	b	b	h	a	b	u	a
12	SNP_0000343_1055682	151.53	a	b	b	a	a	a	b	a	a	a	a	a	a	a	b	a	a	a	b	b	a	a	a	a	b	a	a	b	a	b	b	a	a	b	b	a	b	a	a	b	b	b	h	a	b	a	a
12	SNP_0000343_653977	152.82	a	b	b	a	b	a	b	a	a	a	a	a	h	a	b	a	a	a	b	b	a	a	a	b	b	a	a	b	a	u	b	a	a	b	u	b	b	a	a	b	u	b	h	a	b	a	a
12	SNP_0006849_66124	154.48	a	b	b	a	a	a	b	a	a	a	u	u	h	a	b	a	a	a	b	h	a	a	a	b	h	a	a	b	a	b	b	a	a	b	h	b	b	a	a	b	b	b	h	a	b	a	a
12	SNP_0030777_656	156.69	a	b	b	a	b	a	b	a	a	a	a	a	h	a	b	a	a	a	b	b	a	a	a	b	b	a	a	b	a	b	b	a	a	b	b	b	b	a	a	b	b	b	b	a	b	a	a
12	SNP_0020153_1983	157.8	a	b	b	a	b	a	b	a	a	a	a	a	a	a	b	a	a	a	b	b	a	a	a	b	b	u	a	b	a	b	b	a	u	b	b	b	b	a	a	b	b	b	b	a	b	a	a
12	SNP_0056761_2386	159.46	a	b	b	a	b	a	b	a	u	u	a	a	h	a	b	a	a	a	b	b	a	a	a	b	b	a	a	b	a	b	b	a	a	b	b	b	b	a	a	b	b	b	b	a	b	a	a
12	SNP_0005634_149117	161.12	a	u	b	a	b	a	b	a	a	a	a	a	h	a	b	a	a	a	b	b	a	a	a	b	b	a	b	b	a	b	b	a	a	b	b	b	b	a	a	u	b	b	b	a	b	a	a
13	SNP_0190339_720	0	a	a	u	b	a	b	u	b	a	a	u	b	a	h	a	a	b	a	h	b	h	a	a	u	u	a	b	h	a	a	a	a	a	u	h	a	u	h	u	b	b	a	h	a	a	u	a
13	SNP_0007363_57465	2.22	a	a	b	u	h	h	a	b	a	a	u	h	u	b	a	a	b	a	a	b	b	a	a	a	h	a	b	h	a	a	a	a	a	a	h	a	b	b	a	b	b	a	h	a	a	b	a
13	SNP_0076663_196	3.51	a	a	b	b	u	b	u	b	a	a	b	b	u	b	a	a	b	a	a	b	b	a	u	a	u	a	b	h	a	a	a	a	u	a	b	a	b	b	a	b	b	a	b	a	a	b	a
13	SNP_0002475_49436	4.61	a	a	b	b	a	b	a	b	a	a	b	b	a	b	a	a	b	a	a	b	b	a	a	a	b	a	b	b	a	a	a	a	a	a	b	a	b	b	a	b	b	u	b	a	a	b	a
13	SNP_0111406_572	5.72	a	a	b	b	b	b	a	b	a	a	b	b	a	b	a	u	b	a	h	b	b	a	a	a	b	a	b	b	a	a	a	a	a	a	b	a	b	b	a	b	b	a	b	a	a	b	a
13	SNP_0001147_567346	6.83	a	a	b	b	b	b	u	b	a	a	b	b	a	b	a	a	b	a	a	b	b	a	a	a	h	a	u	b	a	a	a	a	u	a	b	a	b	b	a	u	u	a	b	a	a	b	a
13	SNP_0120617_897	7.94	a	a	b	b	u	u	a	b	a	a	b	b	a	b	a	a	b	a	h	u	b	a	a	a	b	a	b	b	a	a	u	a	u	a	u	a	b	b	a	b	b	a	b	a	a	b	a
13	SNP_0005713_32408	9.04	a	a	b	b	u	b	a	b	a	a	b	b	a	b	a	a	u	a	h	b	b	a	a	a	b	a	b	b	a	a	a	a	a	a	a	u	b	b	a	b	b	a	b	a	a	b	a
13	SNP_0009561_76614	10.52	a	a	b	u	b	b	a	b	a	a	b	b	a	b	a	a	b	a	h	b	u	a	u	a	b	a	b	b	a	a	a	a	a	a	u	a	b	b	a	b	u	a	h	a	a	b	a
13	SNP_0004833_144263	11.81	a	a	b	b	b	b	a	b	a	a	b	b	a	b	a	a	b	a	h	b	b	b	a	a	b	a	b	b	a	u	a	a	a	a	a	a	b	b	u	b	b	a	h	a	a	u	a
13	SNP_0009522_19126	13.84	u	a	u	b	b	b	a	b	a	a	u	b	a	b	a	a	b	a	h	u	b	u	a	a	b	a	b	b	a	a	a	a	a	u	a	a	b	b	a	b	b	a	h	u	a	b	a
13	SNP_0005465_87975	15.13	b	a	a	b	a	b	a	b	a	a	b	b	a	b	a	a	b	a	h	b	b	b	a	a	b	a	b	b	a	a	a	a	a	a	a	a	b	b	a	b	b	a	h	a	a	b	a
13	SNP_0003393_286886	16.42	b	a	a	b	b	b	a	b	a	a	b	b	a	b	a	a	b	a	h	b	b	b	a	a	b	a	b	b	a	a	a	a	a	b	a	a	b	b	a	b	b	a	h	a	a	b	b
13	SNP_0357681_384	17.72	b	a	a	b	b	b	a	b	a	a	b	b	a	b	a	a	b	a	h	b	b	b	a	a	b	a	b	b	a	a	a	a	a	b	a	a	b	b	u	b	b	a	h	a	a	b	b
13	SNP_0217999_792	22.53	b	a	a	b	a	b	a	b	a	a	b	b	a	b	a	a	b	a	h	b	b	b	a	a	b	a	b	b	a	a	a	a	u	b	a	u	b	b	a	b	b	a	b	a	a	b	b
13	SNP_0002286_41599	26.04	b	b	a	b	b	b	a	b	a	a	b	u	a	b	a	a	u	a	h	b	b	b	a	a	u	a	b	b	a	u	a	b	b	b	a	a	u	b	b	b	b	a	b	a	a	b	b
13	SNP_0000550_237694	27.51	u	b	a	b	a	b	a	b	a	a	b	b	a	b	a	a	b	a	u	b	b	b	a	a	b	a	a	b	a	a	a	b	u	b	a	a	b	b	b	b	b	a	b	a	a	b	b
13	SNP_0205540_874	30.1	b	b	u	b	a	b	a	b	a	u	b	b	a	b	a	a	b	a	h	b	b	b	a	a	b	a	a	b	a	a	a	b	b	b	a	a	b	b	b	b	b	a	b	a	a	b	b
13	SNP_0001021_244483	32.31	b	b	a	b	b	b	a	b	a	a	b	b	a	b	a	a	b	a	b	b	b	b	a	a	b	a	a	b	a	b	a	b	b	b	a	a	b	b	b	b	b	a	b	a	a	b	b
13	InDel_0001151_465395	33.42	b	u	u	b	u	u	a	b	a	a	h	b	a	b	a	a	u	a	u	b	b	u	a	a	b	a	u	b	a	b	a	b	b	b	a	u	b	b	b	b	b	a	b	a	a	b	b
13	SNP_0004571_171133	34.71	b	b	b	b	a	b	a	b	a	a	h	b	a	b	a	a	b	a	a	b	b	b	a	a	b	a	a	b	a	b	a	u	u	b	a	a	b	b	b	b	b	a	b	a	a	b	b
13	SNP_0000416_177232	36.19	b	b	b	u	a	b	a	b	a	a	a	b	a	b	a	a	b	b	a	b	b	u	a	a	a	a	a	b	a	b	a	b	b	b	a	a	b	b	b	b	b	a	b	u	a	b	b
13	SNP_0000416_791919	37.3	b	b	b	b	a	b	a	b	a	a	h	b	a	b	a	a	b	b	a	b	b	b	a	a	a	a	a	b	a	b	a	b	b	b	a	a	b	b	b	b	b	a	u	a	b	u	b
13	SNP_0001201_323775	42.66	b	b	b	b	a	a	a	b	a	a	h	b	b	b	a	a	b	u	a	b	b	b	a	a	a	a	a	h	a	b	u	b	b	b	a	a	b	a	b	b	b	a	b	u	b	b	b
13	SNP_0005188_13643	43.95	b	b	b	b	a	a	a	b	a	a	u	u	b	b	a	a	b	b	a	b	b	b	a	a	a	a	a	h	a	b	b	b	b	b	a	a	b	a	b	b	b	a	b	a	a	b	b
13	SNP_0005188_120956	45.06	b	b	b	b	a	a	a	b	a	a	b	b	b	b	a	a	b	b	a	b	b	b	h	a	a	a	u	h	a	b	b	b	b	b	a	a	b	a	b	b	b	a	b	a	a	b	b
13	SNP_0279054_493	46.35	b	b	b	b	a	a	a	b	a	u	u	b	b	b	a	a	b	b	a	b	b	b	h	a	a	b	a	a	a	b	b	b	b	b	a	a	b	a	b	b	b	a	b	a	a	b	b
13	SNP_0230965_804	47.46	b	b	b	b	a	a	a	b	a	a	b	b	b	b	a	a	b	a	a	b	b	b	h	a	a	a	a	h	a	b	b	b	b	b	a	a	b	a	b	b	b	a	b	a	a	a	b
13	SNP_0002320_147432	48.93	b	b	b	b	a	a	a	b	a	a	b	b	b	b	a	a	b	a	a	b	b	b	a	a	a	a	a	h	b	b	b	b	b	b	a	a	a	a	b	b	b	a	b	a	a	a	b
13	InDel_0003551_231187	50.23	b	b	b	b	u	a	a	b	u	a	b	b	b	b	a	a	b	a	a	b	b	b	h	a	a	a	u	h	b	b	b	u	b	b	a	u	a	a	b	b	u	u	b	a	a	u	b
13	InDel_0001036_68723	52.81	u	b	b	u	u	a	a	b	u	u	u	b	b	b	a	a	b	a	a	b	b	b	a	a	a	a	a	a	b	b	b	b	b	b	a	u	a	u	b	b	b	a	b	a	a	a	b
13	SNP_0388816_584	54.29	b	u	b	b	a	a	a	a	a	a	h	b	b	u	a	a	b	a	a	b	b	b	a	a	h	a	a	a	b	b	b	b	b	b	a	a	a	a	b	b	b	a	b	a	a	a	b
13	SNP_0061344_2370	81.87	h	a	u	b	a	b	a	b	a	b	u	b	a	b	h	a	b	u	a	b	b	u	a	a	b	a	b	u	a	a	a	a	a	a	u	u	b	b	a	b	b	u	b	a	a	b	a
13	SNP_0010682_7011	83.35	h	a	b	b	a	b	a	b	a	b	b	b	a	u	h	a	b	a	a	b	b	a	u	a	b	a	b	b	a	a	a	a	a	a	b	a	b	b	a	b	b	a	b	a	a	b	u
13	SNP_0002374_55817	85.56	a	a	b	b	b	b	a	b	a	b	b	b	u	b	a	a	b	a	a	b	b	a	a	a	b	a	b	b	a	a	a	a	a	a	b	a	b	b	a	u	b	a	b	a	a	b	a
13	SNP_0000720_425245	86.67	h	a	b	b	a	b	a	b	b	b	b	b	a	a	a	a	b	a	a	b	b	a	u	a	b	a	b	b	a	a	h	a	a	a	b	a	b	b	a	b	u	a	b	a	a	b	a
13	SNP_0002752_219442	87.78	h	a	b	b	b	b	a	b	b	b	b	b	a	a	a	b	b	a	a	b	b	a	a	a	b	a	b	b	a	a	h	a	a	a	b	a	b	b	b	b	b	a	b	a	a	b	a
13	SNP_0058265_1557	89.26	h	a	b	b	a	b	a	b	b	b	u	b	a	a	a	b	b	a	a	b	b	a	u	a	b	a	b	b	a	a	h	a	a	a	b	a	b	b	u	b	b	u	b	a	a	b	a
13	SNP_0002082_72841	90.36	h	a	b	b	b	b	u	b	b	u	b	b	a	a	a	b	b	u	a	h	b	a	a	a	b	a	b	u	a	a	h	a	a	a	b	a	b	b	b	b	b	a	b	a	a	b	a
13	SNP_0019366_1087	91.65	a	a	b	b	u	b	a	b	b	a	b	b	a	u	a	b	b	b	a	b	b	a	a	a	b	a	b	b	a	a	h	a	a	a	b	u	u	b	b	b	b	a	b	a	a	b	a
13	SNP_0003991_226207	92.95	a	a	b	b	b	b	a	b	b	u	b	b	a	a	a	b	b	b	a	b	b	a	a	a	b	a	b	b	a	a	h	a	a	a	b	a	u	b	b	b	b	a	b	a	a	b	u
13	SNP_0004812_118502	94.05	a	a	b	b	b	b	a	b	b	a	b	b	a	a	a	b	b	b	a	b	b	a	a	a	b	b	b	b	a	a	h	a	a	a	b	a	a	b	b	u	b	a	b	a	a	b	a
13	TM47501	95.16	a	a	b	b	b	b	a	b	b	a	b	b	a	a	a	b	b	b	a	b	b	a	a	a	b	b	b	b	a	a	h	a	a	a	b	a	a	b	b	b	b	a	b	a	a	b	a
13	SNP_0220316_1024	96.27	a	u	b	b	b	b	a	b	b	a	b	b	u	a	a	b	b	b	a	b	b	a	a	a	b	b	b	b	a	u	h	a	a	a	b	a	a	b	b	b	b	a	b	a	a	b	a
13	SNP_0022442_283	98.11	a	a	u	b	b	b	a	b	b	a	b	b	a	a	a	u	b	b	a	b	b	a	a	u	b	b	b	b	a	a	h	a	a	a	b	a	a	b	b	b	b	u	b	a	a	b	a
13	SNP_0132592_748	99.22	a	a	b	b	b	b	a	b	b	a	b	b	a	a	a	b	b	b	a	b	b	a	a	a	b	b	b	b	a	a	h	a	a	a	b	a	a	b	h	b	b	u	h	a	a	b	a
13	SNP_0372301_287	100.51	a	a	b	h	b	b	a	b	b	a	h	b	u	a	a	b	b	b	a	b	h	a	a	a	h	a	b	b	a	a	h	a	a	a	b	a	a	b	b	b	b	a	b	a	a	h	a
13	SNP_0002161_141038	101.8	a	a	b	b	b	u	a	b	b	a	b	b	b	a	a	b	b	b	a	b	b	a	a	a	b	a	b	b	a	a	a	a	u	a	b	a	a	b	b	b	b	a	b	a	a	b	a
13	InDel_0000615_20115	102.91	a	a	b	a	b	b	a	b	b	a	b	u	b	a	a	u	b	u	a	b	u	a	u	a	b	a	b	b	a	a	h	a	u	a	b	a	a	b	b	u	b	a	b	a	a	b	a
13	SNP_0000615_229476	104.57	a	a	b	a	a	b	a	b	b	u	b	b	b	u	a	b	b	b	a	b	b	a	a	a	b	a	b	b	a	a	h	a	a	a	b	a	a	b	b	b	b	a	b	a	a	u	a
13	SNP_0000615_432336	105.68	a	a	b	a	a	b	a	b	b	a	b	b	b	a	a	b	b	b	a	b	b	a	a	u	b	a	b	b	a	a	h	a	u	a	b	a	a	b	b	b	b	b	b	a	a	b	a
13	SNP_0057912_2291	107.15	a	a	b	a	a	b	u	b	b	a	b	b	b	a	a	b	b	b	a	b	b	a	h	a	b	a	b	b	a	a	h	a	a	a	b	a	a	b	b	b	b	b	b	a	a	b	a
13	PT52957	108.26	a	a	b	a	a	b	a	b	b	a	b	b	b	a	a	b	b	b	a	b	b	a	h	a	b	a	b	b	a	a	a	a	a	a	a	a	a	b	b	b	b	b	b	a	a	b	a
13	SNP_0156607_348	109.37	a	a	b	a	a	u	a	b	b	a	b	b	b	a	a	h	b	b	a	b	b	a	b	a	b	a	b	b	b	a	h	a	a	a	b	a	a	b	b	b	b	b	b	a	a	b	a
13	SNP_0003032_213216	110.66	a	a	b	a	a	b	a	b	b	a	b	b	u	a	a	b	b	u	a	b	u	a	h	a	b	a	u	b	b	a	h	b	b	a	u	a	a	b	b	b	a	b	b	a	a	b	a
13	SNP_0158847_1024	111.77	a	a	b	a	a	u	a	b	b	a	b	b	b	a	a	b	b	b	a	b	b	a	h	a	b	a	b	b	b	a	h	b	b	a	b	a	a	b	b	b	a	b	b	a	a	a	a
13	SNP_0007630_104662	112.87	a	a	u	a	u	b	a	b	a	a	b	b	b	a	a	b	b	b	a	b	b	a	h	a	b	a	u	b	b	a	h	b	b	a	b	a	a	b	b	b	a	b	b	a	a	u	a
13	SNP_0545178_593	113.98	u	a	b	a	a	b	a	u	a	a	b	u	b	a	a	u	b	b	a	b	b	a	h	a	b	a	b	b	b	a	h	b	b	a	b	a	a	b	b	b	a	b	b	u	a	a	u
13	SNP_0010067_9229	115.27	a	a	b	b	u	b	a	b	a	a	b	b	u	a	a	b	u	b	a	b	b	a	h	a	b	a	b	b	b	a	h	b	b	a	b	a	u	b	b	b	a	b	b	a	a	a	a
13	SNP_0136272_846	116.38	a	a	b	b	a	b	a	b	u	a	b	b	h	a	a	b	b	u	a	h	b	a	h	a	b	a	b	b	b	u	h	b	b	a	b	a	a	b	b	b	a	b	b	u	a	a	u
13	SNP_0000893_207682	117.49	a	a	b	b	a	a	a	b	a	a	b	b	a	a	a	b	u	b	a	u	b	a	h	a	b	a	b	b	b	a	a	b	b	a	b	a	a	b	b	b	a	u	b	a	a	a	a
13	SNP_0000731_229475	118.78	a	a	b	b	a	a	a	b	a	a	b	b	h	a	a	b	b	b	u	b	b	a	h	a	b	a	b	b	b	a	u	b	b	a	b	a	a	b	b	b	a	b	b	a	a	a	a
13	SNP_0021448_3375	119.88	a	a	b	b	a	a	a	b	a	a	b	b	h	a	a	b	b	b	a	b	b	a	h	a	b	a	b	b	b	a	a	b	b	a	b	a	a	b	b	b	a	b	b	a	a	a	a
13	SNP_0328748_369	120.99	a	a	b	b	a	a	a	b	a	a	u	b	h	a	a	b	b	b	a	b	b	a	h	a	b	a	b	b	b	a	a	b	b	a	b	a	a	b	b	b	a	b	b	a	a	u	a
13	SNP_0080359_132	122.1	a	a	b	b	a	a	a	b	a	a	u	u	b	a	a	b	b	b	a	u	b	u	b	a	b	a	b	h	b	a	a	b	b	a	b	a	a	b	b	u	u	b	b	a	a	a	u
13	SNP_0003993_252155	123.21	a	a	b	b	a	a	a	b	a	a	b	b	b	a	a	b	b	b	a	b	b	a	a	a	b	a	b	b	b	u	a	b	b	a	b	a	a	b	b	b	a	b	b	a	a	a	a
13	SNP_0024189_219	124.31	a	a	b	b	a	a	a	b	a	a	b	b	b	a	a	b	b	b	a	b	b	a	h	a	b	a	b	b	b	a	a	a	u	a	b	a	a	u	b	b	u	b	b	a	a	a	a
13	SNP_0393063_589	125.42	a	a	b	b	a	a	a	b	a	a	b	b	b	a	a	b	b	b	a	b	b	a	h	a	b	a	b	b	b	a	a	a	a	a	b	a	a	b	b	b	a	b	b	a	a	a	a
13	SNP_0006878_2179	126.53	a	a	b	b	b	a	a	b	a	a	b	b	b	a	a	b	b	b	a	b	b	a	h	a	b	a	b	b	b	a	a	a	u	u	b	a	a	b	b	b	a	b	b	a	a	a	a
13	TM47569	127.82	a	a	b	b	a	a	a	b	a	a	b	b	b	a	a	b	b	b	a	b	b	a	h	a	b	a	a	b	b	a	a	a	a	b	b	a	a	b	b	b	a	b	b	a	a	a	a
13	SNP_0006994_37865	130.77	a	a	b	b	a	a	a	h	a	a	b	b	b	a	a	b	b	b	a	b	b	a	h	a	b	a	a	b	b	a	a	a	a	b	b	b	a	b	b	b	a	b	b	a	u	a	a
13	SNP_0035116_653	131.88	a	a	b	b	a	a	a	u	a	u	b	b	b	a	a	b	b	b	a	b	b	a	h	a	h	a	a	b	b	a	a	a	a	b	b	b	a	b	a	a	u	b	b	a	b	a	a
13	SNP_0008505_76176	133.35	a	a	b	b	a	a	a	h	a	a	b	b	b	a	a	b	b	b	a	b	b	a	h	a	b	a	a	b	b	a	a	a	a	b	b	b	a	b	a	a	a	b	b	a	b	a	a
13	SNP_0002026_271656	135.01	a	a	b	b	a	u	a	h	a	a	b	b	b	u	a	b	b	b	u	b	b	a	h	a	b	a	a	b	b	a	a	a	a	b	u	b	a	b	a	a	a	b	b	a	b	a	a
13	SNP_0004806_164670	136.31	a	u	b	u	b	a	b	h	b	a	b	b	b	a	a	b	b	b	a	b	b	a	a	a	b	a	a	b	b	a	a	a	a	b	b	b	a	b	u	a	a	b	b	b	b	a	a
13	SNP_0003163_12223	137.41	a	a	b	u	u	a	a	u	u	a	u	a	b	a	a	b	u	b	a	b	b	a	h	a	b	a	h	b	b	a	a	a	a	b	u	b	a	b	b	a	b	b	b	b	b	a	a
13	SNP_0001059_208499	138.89	a	a	b	a	a	a	b	h	b	a	b	a	b	a	a	b	b	b	a	b	b	a	h	a	b	a	h	b	b	a	a	u	a	b	b	b	a	b	b	a	a	b	b	b	b	a	a
13	SNP_0269413_773	140.18	a	a	h	b	u	a	b	h	u	a	b	a	b	a	a	u	b	b	a	b	u	a	h	a	h	a	a	b	b	u	a	a	a	b	b	b	a	b	u	a	a	b	b	h	h	a	a
13	SNP_0171371_1397	142.77	a	a	h	b	a	a	u	a	a	a	b	u	b	a	a	b	b	b	a	b	h	a	h	a	h	a	a	b	b	a	a	a	a	b	b	h	a	h	a	a	u	a	b	a	a	a	u
14	SNP_0598808_289	0	b	a	u	u	a	a	a	b	h	a	a	a	b	a	a	b	a	b	a	b	h	h	h	b	h	a	h	a	a	h	b	a	a	b	a	h	h	u	h	a	a	h	a	h	b	h	h
14	SNP_0061692_821	2.4	b	a	b	a	a	a	a	b	h	a	a	a	b	a	a	b	a	b	a	u	u	b	h	h	b	a	a	b	a	u	b	a	a	b	a	b	b	a	u	a	a	b	a	b	h	b	h
14	SNP_0001698_33973	3.69	b	b	b	a	a	a	a	b	b	a	a	a	b	a	a	b	a	b	a	b	b	b	b	b	b	a	b	a	a	b	b	a	a	b	a	a	b	u	b	a	a	b	b	u	u	b	b
14	SNP_0004195_183271	5.91	b	a	b	a	a	u	a	b	b	a	a	a	b	u	a	b	a	b	a	b	b	b	b	b	b	a	u	a	a	b	b	a	a	b	a	b	u	a	b	a	a	b	b	b	b	b	b
14	SNP_0008624_763	7.2	b	a	b	a	a	a	a	b	b	a	a	u	b	a	a	b	a	b	a	b	b	b	b	b	b	a	b	a	a	b	b	a	u	b	u	b	b	a	b	a	a	b	b	b	b	u	b
14	SNP_0939553_287	9.04	b	a	b	a	a	a	a	b	b	a	a	a	b	a	a	b	a	b	u	b	b	b	b	b	b	a	b	a	a	b	b	a	a	b	a	b	b	a	b	a	a	b	b	b	b	b	b
14	PT52296	10.15	b	a	b	a	a	a	a	b	b	a	a	a	b	a	a	b	a	b	a	b	h	b	b	b	b	a	b	a	a	b	b	a	a	b	a	b	b	a	b	a	a	a	a	b	b	b	a
14	SNP_0026557_621	11.44	b	a	b	u	a	a	a	b	b	a	a	a	b	u	a	b	a	b	a	b	h	b	b	b	b	a	a	b	a	b	b	a	a	b	a	b	b	a	b	a	u	b	a	b	b	b	b
14	SNP_0016102_1627	12.55	b	a	b	a	a	a	a	b	b	a	a	a	b	a	a	b	a	b	a	b	h	b	b	b	b	a	a	b	a	b	b	a	a	b	a	u	b	a	b	a	a	b	a	b	b	b	b
14	SNP_0035401_362	13.66	b	a	b	a	a	a	u	b	b	a	a	a	b	a	a	b	a	b	a	b	h	b	b	b	b	a	a	b	a	b	b	a	u	b	a	b	b	a	b	a	a	b	a	b	b	b	b
14	SNP_0530199_281	14.76	b	a	b	a	a	a	a	b	b	a	a	a	b	a	a	b	a	b	a	b	a	b	b	b	b	a	a	b	a	b	b	a	a	b	a	b	b	a	b	a	a	b	a	b	b	b	b
14	SNP_0374336_403	17.16	b	h	b	a	u	a	a	u	b	a	a	h	b	h	a	b	a	b	a	a	a	b	b	b	b	a	h	b	a	b	a	a	a	b	h	b	b	a	b	a	a	u	h	b	b	b	b
14	SNP_0006156_133665	18.27	b	a	b	a	u	a	a	b	b	a	a	a	b	a	a	b	a	b	a	u	a	b	b	b	b	a	u	b	a	b	a	a	a	u	a	b	b	a	b	a	a	b	a	b	b	b	b
14	SNP_0007565_3239	19.38	u	a	b	a	a	a	a	b	b	a	a	a	b	a	a	b	u	b	a	u	a	b	b	b	b	a	a	b	a	b	a	a	u	b	a	b	b	b	b	a	a	b	a	b	b	b	b
14	SNP_0006316_117143	20.48	b	a	b	a	a	a	a	b	b	a	a	a	b	a	a	b	a	b	a	a	a	b	b	b	b	u	a	b	a	b	a	a	a	b	a	b	b	u	b	a	a	b	a	b	b	b	b
14	InDel_0008580_4253	22.15	b	a	u	a	u	u	a	b	b	a	a	a	u	a	a	b	a	b	a	u	u	b	b	a	b	a	a	b	u	b	a	a	u	b	a	b	b	u	b	a	a	b	a	b	b	b	b
14	SNP_0007045_102945	23.81	b	a	b	a	a	a	u	b	b	a	a	a	b	a	a	b	a	b	a	u	a	b	b	a	b	a	a	b	a	b	a	a	a	b	a	b	b	b	b	a	a	b	b	b	b	b	b
14	SNP_0225291_1268	24.91	u	a	b	a	a	a	a	b	b	a	u	u	b	a	a	b	a	b	u	a	u	b	b	a	b	u	a	b	a	u	a	a	u	b	a	b	b	b	b	a	a	u	b	b	b	b	u
14	SNP_0339877_704	26.02	b	a	b	a	a	a	a	u	b	a	a	a	b	a	a	u	a	b	a	a	a	b	b	a	b	a	a	b	a	b	a	a	a	b	a	b	b	b	b	a	a	b	b	b	b	b	b
14	SNP_0016248_6068	27.31	b	a	b	a	a	u	a	b	b	a	a	a	b	a	a	b	a	b	u	a	a	b	b	a	b	a	a	b	a	b	a	a	a	b	a	b	b	b	b	a	a	b	b	b	b	b	b
14	SNP_0767333_221	28.42	b	a	u	a	a	a	a	b	b	a	a	a	b	a	a	b	a	b	a	u	a	b	b	a	b	a	a	u	a	b	a	a	a	u	a	b	b	b	b	a	a	b	h	b	u	b	h
14	SNP_0005039_211466	29.89	b	a	b	a	u	a	a	b	b	a	a	a	b	a	a	b	a	b	a	a	a	b	b	a	b	a	a	b	a	u	a	a	a	b	a	b	b	u	b	a	a	b	b	u	b	b	b
14	SNP_0008915_48281	31.92	b	a	b	a	a	u	a	b	b	a	a	a	a	u	a	b	a	b	a	a	a	u	b	a	b	a	a	b	a	b	a	a	a	b	a	b	b	b	b	a	a	b	b	b	u	b	b
14	SNP_0013716_1061	33.4	b	a	b	a	a	a	u	b	b	a	a	a	a	u	a	b	a	b	a	a	u	b	b	a	b	a	a	b	a	b	a	a	a	b	u	b	b	b	b	a	a	b	b	b	b	b	b
14	SNP_0424526_256	34.88	b	a	b	a	a	u	b	h	b	a	a	a	u	a	a	b	u	b	a	a	u	b	b	a	b	a	a	b	a	b	a	a	a	b	a	u	h	u	u	a	a	b	b	b	b	b	b
14	SNP_0044823_1834	36.17	b	a	b	a	a	a	b	b	b	a	a	a	a	a	a	b	a	b	a	a	a	b	b	a	b	a	a	h	a	b	a	a	u	b	a	b	b	a	b	a	a	u	b	h	b	b	b
14	SNP_0201011_897	37.64	a	a	b	a	a	a	h	h	b	a	a	a	a	a	a	b	a	b	a	a	a	h	b	a	b	a	a	b	a	h	a	a	a	b	a	h	b	a	b	a	a	h	h	h	b	h	b
14	SNP_0003761_117997	38.75	a	u	b	a	u	a	b	b	b	a	a	a	a	a	a	b	a	b	a	a	a	b	b	a	b	a	a	b	a	b	a	a	a	b	a	b	b	a	b	a	a	b	b	b	b	b	b
14	SNP_0111517_1700	40.04	a	a	b	b	a	a	b	b	b	a	a	a	u	a	a	b	a	b	a	a	a	b	b	a	b	a	a	b	a	b	a	a	a	a	a	b	b	u	b	a	a	b	b	b	b	b	b
14	SNP_0005068_1204	41.33	a	a	b	b	a	a	b	h	b	a	a	a	a	a	a	b	a	b	a	a	a	b	b	a	b	a	a	b	a	b	a	a	a	a	a	b	b	a	u	a	a	b	b	b	b	b	b
14	SNP_0006033_132970	42.44	a	a	b	b	a	a	b	h	b	a	u	b	u	u	a	b	a	b	a	a	a	b	b	a	b	a	u	b	a	b	a	a	a	a	a	b	b	a	b	u	a	b	b	b	b	b	b
14	InDel_0006535_104519	43.55	a	a	b	b	a	a	b	b	b	a	u	b	a	a	a	b	a	b	a	a	a	b	b	u	b	a	u	b	a	b	a	a	a	a	a	b	b	a	b	a	a	b	b	b	u	b	b
14	SNP_0074471_2294	44.66	a	a	b	b	a	a	b	b	b	a	a	b	a	a	a	b	a	b	a	a	a	b	b	a	b	u	a	b	a	b	a	a	a	a	a	b	b	a	b	a	a	b	b	b	b	b	b
14	SNP_0006535_3342	45.76	a	a	b	b	a	a	b	b	b	a	a	b	b	u	a	u	a	b	a	a	b	b	b	a	b	a	a	b	a	b	a	a	a	a	a	b	b	a	b	a	a	b	b	b	b	b	b
14	SNP_0003084_183127	47.24	a	a	b	b	a	a	b	b	b	a	a	b	b	a	a	b	b	b	a	a	b	b	b	a	b	a	a	b	b	b	a	a	a	a	a	u	b	a	b	a	a	b	b	b	b	b	b
14	SNP_0263066_602	48.53	a	a	b	b	a	a	b	b	b	a	a	b	b	a	a	b	b	b	a	a	b	b	u	a	b	a	a	b	b	b	a	a	a	a	a	b	b	a	b	u	a	b	b	b	b	b	b
14	SNP_0051523_3172	49.64	a	a	b	b	a	a	b	b	b	a	a	b	b	a	a	b	b	b	a	a	b	b	b	a	u	a	u	b	b	b	u	a	a	a	a	b	b	a	b	a	a	u	b	b	b	b	b
14	SNP_0047610_811	51.48	a	a	b	b	a	a	b	b	b	a	a	u	b	a	a	b	b	b	a	a	b	b	b	a	u	a	a	b	b	b	a	a	a	a	a	b	b	a	u	a	a	b	b	b	b	b	b
14	SNP_0001837_137670	53.51	a	a	b	b	a	u	b	u	b	a	a	b	b	b	a	b	b	b	a	a	b	b	b	a	b	a	a	b	b	u	a	a	a	a	u	b	a	a	b	a	a	u	b	b	b	b	b
14	SNP_0006511_102166	56.28	a	a	b	b	a	a	b	b	b	a	a	b	b	b	a	b	b	b	a	a	a	b	b	a	b	a	a	b	b	b	a	a	a	a	a	b	a	a	b	a	a	b	b	b	b	b	b
14	SNP_0502977_251	57.39	a	a	b	b	a	u	b	b	b	a	a	b	b	b	a	b	b	b	a	a	a	b	h	a	b	a	a	u	b	b	a	a	a	a	a	b	a	a	b	a	a	b	b	b	b	b	b
14	SNP_0017377_6840	58.86	a	u	b	b	a	a	b	b	b	a	a	b	u	b	a	b	b	b	a	a	a	b	b	a	b	a	a	b	b	b	a	a	a	a	a	b	a	a	b	a	a	b	b	b	b	u	b
14	SNP_0934241_311	59.97	a	a	b	b	a	a	b	u	b	a	u	u	b	u	a	b	b	b	a	a	a	b	b	a	b	a	u	b	b	b	a	a	a	a	a	b	a	a	b	a	a	b	b	b	b	b	b
14	SNP_0006808_5068	62.19	a	a	b	b	a	a	b	b	b	u	a	a	b	b	a	b	b	b	a	a	a	b	b	a	b	a	a	b	b	b	a	a	a	a	a	b	a	a	b	a	a	b	b	a	b	b	b
14	SNP_0005348_75426	63.66	a	a	b	b	a	u	a	b	b	a	u	a	u	b	a	b	b	b	a	a	a	b	b	a	b	a	a	b	b	b	a	a	a	a	a	b	a	a	b	a	a	b	b	a	b	b	b
14	SNP_0002938_143441	64.96	a	a	b	b	a	a	u	u	b	a	a	a	b	u	a	b	b	b	a	a	a	u	b	a	b	a	a	b	b	b	a	a	a	a	a	b	a	a	b	a	a	b	b	a	b	b	b
14	SNP_0010141_40465	66.06	a	a	a	b	a	a	a	b	b	u	a	a	b	b	a	b	b	b	a	a	a	b	b	a	b	a	a	b	b	a	a	a	a	a	a	b	a	a	b	a	a	b	b	a	b	b	u
14	SNP_0000684_248124	67.17	a	a	a	b	a	a	a	b	b	a	a	a	b	b	a	b	b	b	a	a	a	b	b	a	b	a	a	b	b	a	a	a	a	a	a	b	a	a	b	a	a	b	b	a	b	b	b
14	SNP_0033545_4034	68.65	u	a	a	b	a	u	a	b	b	a	u	a	b	b	a	b	b	b	u	a	a	u	b	a	b	a	a	b	b	a	u	a	u	a	a	b	a	a	b	a	a	b	b	a	b	b	b
14	SNP_0004383_27572	70.86	a	a	a	b	a	a	a	b	b	a	a	a	b	u	a	b	b	b	a	a	a	b	b	a	b	a	a	b	b	u	a	a	a	a	a	b	a	a	b	a	a	b	b	a	b	u	b
14	SNP_0437726_584	71.97	a	a	a	b	a	a	a	b	b	u	a	a	u	b	a	b	u	b	a	a	a	b	b	a	b	a	a	b	b	a	a	a	a	u	a	b	a	a	b	a	a	b	b	a	b	a	u
14	SNP_0001262_593510	73.44	a	a	a	b	a	a	a	b	u	a	a	a	b	b	a	b	b	b	a	a	a	b	b	a	b	a	a	b	b	a	a	a	a	a	b	b	a	a	b	a	a	b	b	a	b	a	b
14	SNP_0002550_172933	74.55	a	a	a	b	a	a	a	b	b	a	a	a	b	b	a	b	b	b	a	a	a	b	b	a	b	a	a	b	b	a	a	a	a	a	u	b	a	a	b	a	a	u	b	a	b	a	b
14	SNP_0002256_3509	77.69	a	a	a	b	a	a	a	b	b	a	a	a	b	b	a	b	b	b	a	a	a	b	b	a	b	a	a	b	b	a	a	a	a	a	b	b	a	a	b	a	a	b	b	a	b	a	b
14	SNP_0004027_48747	78.8	a	u	a	b	a	a	a	a	b	a	a	a	b	b	a	b	b	b	a	a	a	b	b	a	b	a	a	b	b	a	a	a	a	a	b	b	a	a	b	a	a	u	b	a	b	a	b
14	SNP_0010375_45224	80.27	a	a	a	b	a	a	a	a	a	u	a	a	b	u	a	b	b	b	a	a	a	b	b	a	b	a	a	b	b	a	a	a	a	a	b	b	b	a	b	a	a	b	b	a	b	a	b
14	SNP_0001732_262089	82.3	a	a	u	b	a	a	a	a	a	u	a	a	b	b	a	b	b	b	a	a	a	b	b	a	b	a	a	b	b	a	a	a	a	a	b	b	b	a	b	a	a	b	b	a	b	a	b
14	SNP_0001303_79329	83.78	u	a	a	b	a	a	a	a	a	a	a	a	b	b	a	b	b	b	a	a	a	b	b	a	b	a	u	u	b	a	a	a	a	a	b	b	b	a	b	a	a	b	b	a	b	a	b
14	SNP_0003692_199265	85.62	b	a	u	b	a	u	a	a	a	a	a	a	b	b	a	b	b	b	a	a	a	b	u	a	b	a	a	b	b	u	a	a	a	a	b	b	b	a	b	u	a	b	b	a	b	a	b
14	SNP_0003692_97292	86.92	b	a	a	b	a	a	a	a	a	a	a	a	b	b	a	b	b	b	a	u	a	b	h	a	b	a	a	b	b	a	a	a	a	a	b	b	b	a	b	a	a	b	b	a	b	a	b
14	SNP_0006508_9709	89.13	b	a	a	b	a	a	a	a	a	a	a	a	b	b	b	b	b	b	a	b	a	a	b	a	b	a	a	b	b	a	a	a	a	b	b	b	b	b	b	a	a	b	b	a	b	a	b
14	SNP_0005874_95422	90.42	b	a	a	a	a	a	a	a	a	a	a	a	b	b	b	b	b	b	a	b	a	u	u	a	b	a	a	u	u	a	a	a	u	u	b	b	b	b	b	u	a	b	b	u	b	a	b
14	SNP_0048221_2002	91.53	b	a	u	a	a	a	a	a	a	a	a	a	b	b	b	b	b	b	a	u	a	a	b	a	b	a	a	a	b	u	a	a	a	b	u	b	b	b	b	a	a	b	b	a	b	a	b
14	SNP_0003124_286801	93.01	b	a	a	a	a	a	a	a	a	u	a	a	b	b	b	u	b	b	a	b	a	a	b	a	b	u	a	a	b	u	a	a	a	b	b	b	b	b	b	a	a	b	b	a	b	a	b
14	SNP_0017978_2544	94.11	b	a	a	a	a	a	a	a	a	a	a	u	b	b	b	b	b	b	a	b	a	a	b	a	b	a	a	a	h	b	a	a	a	b	b	b	b	b	b	a	a	b	b	a	b	a	b
14	SNP_0377911_611	96.88	u	a	a	a	u	a	u	a	a	a	a	a	b	b	b	u	b	b	a	b	a	a	b	a	b	a	a	u	b	b	a	a	a	b	b	b	b	b	b	a	u	b	b	a	b	a	b
14	SNP_0003122_191095	98.17	u	a	a	a	a	a	a	a	a	a	a	a	b	b	b	b	b	b	a	b	a	a	b	a	b	a	a	a	b	u	a	a	a	b	b	b	b	b	b	a	a	u	b	a	b	a	b
14	InDel_0009110_4664	99.65	b	a	u	a	a	a	u	u	a	a	a	a	b	b	b	u	b	b	a	b	u	u	b	a	b	a	a	u	b	b	a	a	u	b	b	b	b	b	u	a	a	u	u	a	u	a	b
14	SNP_0709176_392	100.76	b	a	a	u	a	a	a	a	a	a	a	a	b	a	b	b	b	b	a	b	u	a	b	a	b	a	a	a	b	b	a	a	a	b	b	b	b	b	u	a	u	b	a	a	b	a	b
14	SNP_0006789_120190	101.86	u	a	a	a	a	a	a	a	a	a	a	a	b	a	b	b	b	b	a	b	a	a	u	a	b	a	a	a	b	a	a	a	a	b	b	b	b	b	b	a	a	b	a	a	b	a	b
14	SNP_0375013_792	103.52	b	a	a	a	a	a	u	a	a	a	a	a	u	a	b	b	b	u	a	b	a	a	a	u	b	a	a	a	b	a	a	u	a	b	b	u	b	b	b	a	a	u	a	a	b	a	u
14	SNP_0019043_810	104.63	b	u	a	a	u	a	a	u	a	a	a	a	b	a	b	b	a	b	a	b	a	a	a	a	b	a	a	a	b	a	a	a	a	b	b	b	b	b	b	a	a	b	a	a	b	a	b
14	TM32993	105.74	b	a	a	a	a	a	a	a	a	a	a	a	b	a	b	b	a	b	a	b	a	a	a	a	a	a	a	a	b	a	a	a	a	b	b	b	b	b	b	a	a	b	a	a	b	a	b
14	SNP_0003618_74516	106.85	b	u	u	u	a	a	b	a	a	a	a	a	b	a	b	b	a	b	a	b	u	a	u	a	b	a	a	a	b	a	a	a	a	b	b	b	b	b	b	a	a	b	a	a	b	a	b
14	InDel_0006409_93138	107.95	b	a	u	a	a	u	b	a	a	u	a	a	h	u	b	b	a	h	a	b	a	a	a	a	b	a	a	a	b	a	a	a	u	b	b	b	u	b	u	a	u	b	a	a	b	a	b
14	TM33545	109.06	b	a	a	a	a	a	b	a	a	a	a	a	b	a	b	b	a	b	a	b	a	a	a	a	b	a	a	a	b	a	a	a	a	b	b	b	b	b	b	a	a	b	a	a	b	a	b
14	SNP_0003133_224320	110.35	b	a	a	a	a	a	b	a	u	u	a	a	b	a	b	b	a	b	a	b	a	a	a	a	b	a	a	a	b	a	a	a	a	b	b	b	b	b	b	a	a	b	a	a	b	a	b
14	SNP_0003507_268430	111.46	b	a	a	a	a	a	b	a	a	a	a	u	b	a	b	b	a	b	a	b	a	a	a	a	b	a	u	a	b	a	a	a	a	b	b	b	b	b	b	a	a	u	a	a	b	a	b
14	SNP_0001090_407971	114.41	b	a	a	b	a	b	b	a	a	a	a	u	b	a	a	b	a	b	a	b	a	a	a	a	b	a	a	a	b	a	a	a	a	b	b	b	u	u	b	a	a	b	a	a	b	a	b
14	SNP_0002370_236400	116.07	b	a	a	b	a	b	b	a	a	a	a	a	b	a	h	b	a	b	a	b	a	a	a	a	b	a	a	a	b	a	a	a	a	b	b	b	a	b	b	a	a	b	a	a	b	a	b
14	SNP_0008443_71529	117.92	b	a	h	b	a	b	b	a	a	a	a	a	b	a	h	b	a	b	a	b	a	a	a	a	b	a	a	a	b	a	a	a	a	b	b	b	a	b	b	b	a	b	a	a	b	a	b
14	SNP_0010936_24676	119.21	b	a	b	b	a	u	u	a	a	a	a	a	b	a	a	b	a	b	a	b	a	a	a	a	b	a	a	a	b	a	a	a	u	b	b	b	a	b	b	b	a	b	a	a	b	a	b
14	SNP_0004036_135763	123.65	b	a	b	u	a	a	b	a	u	a	a	a	b	a	a	b	a	a	a	b	a	a	a	a	b	a	a	a	b	a	a	a	a	b	b	b	a	b	b	b	a	b	a	a	b	a	b
14	SNP_0006301_51431	126.79	b	a	b	b	u	h	b	a	b	a	a	a	b	a	a	b	a	a	a	b	a	a	a	a	a	a	a	a	b	a	a	a	a	b	b	b	a	b	b	b	u	b	a	a	b	a	b
14	SNP_0005383_143149	127.9	b	a	a	b	a	a	b	a	b	a	a	a	b	a	a	b	a	a	u	b	a	a	a	a	b	a	a	a	b	a	a	a	a	b	b	b	a	b	b	b	a	b	a	b	b	u	b
14	SNP_0005836_11717	131.22	b	u	a	b	a	a	u	a	b	u	u	a	b	a	a	b	a	a	a	b	a	u	u	a	b	a	a	u	b	a	u	a	a	b	b	u	a	b	b	b	a	b	a	b	b	u	b
14	SNP_0004791_132331	132.33	b	a	a	b	a	a	b	b	b	a	a	a	b	a	a	b	a	u	a	b	a	a	b	a	b	a	a	a	b	a	a	a	u	b	b	b	a	b	b	b	a	b	u	b	b	a	b
14	TM33127	133.44	b	a	a	b	a	a	b	b	b	a	a	a	b	a	a	b	a	a	a	b	a	a	b	a	b	a	a	a	b	a	a	a	a	b	b	b	a	a	b	b	a	b	a	b	b	a	b
14	SNP_0456475_562	134.73	h	a	a	h	a	h	b	h	b	a	a	a	b	a	a	b	a	a	a	b	a	a	h	a	b	a	a	a	b	a	a	a	a	h	h	b	a	a	b	b	b	h	a	b	b	a	b
14	SNP_0005008_3436	135.83	b	a	a	b	a	h	b	b	b	u	u	a	b	a	a	b	a	a	a	b	a	a	b	a	b	a	a	a	b	a	a	a	a	b	b	b	a	a	b	b	b	b	a	b	b	u	b
14	TM33229	137.13	a	a	a	a	a	b	b	b	b	a	a	a	b	a	a	b	a	a	a	b	a	a	b	a	b	a	a	a	b	a	a	a	a	b	b	b	a	a	b	b	b	b	a	b	b	a	b
14	TM33710	138.23	a	a	a	a	a	b	b	b	b	a	a	a	b	a	a	b	a	a	a	b	a	a	b	a	b	a	a	a	b	a	a	a	a	b	b	b	a	a	b	a	b	b	a	b	b	a	b
14	SNP_0004642_12484	139.34	a	a	a	a	a	u	b	b	b	a	a	a	b	u	a	b	a	a	b	b	a	u	b	a	b	a	a	a	b	a	a	a	a	b	b	b	a	a	b	b	b	b	a	b	b	a	b
14	TM33292	140.63	a	a	a	a	a	b	b	b	b	a	a	a	b	a	a	b	a	a	b	b	a	a	b	a	b	a	a	a	b	a	a	a	a	b	b	b	a	a	b	b	b	b	a	b	b	a	b
14	SNP_0240691_502	141.74	a	u	a	u	a	b	b	b	b	u	a	u	b	a	a	b	a	a	b	b	u	a	b	a	b	a	a	u	b	a	a	a	u	b	b	b	a	a	b	b	b	b	a	b	b	u	b
14	SNP_0001867_312272	143.03	a	a	u	a	a	b	b	b	b	a	a	a	b	a	a	b	a	a	b	b	a	a	b	a	u	a	a	a	b	a	a	a	a	b	b	b	a	a	b	u	b	b	a	b	b	a	b
14	SNP_0055040_574	144.14	u	a	a	a	a	b	b	b	b	a	u	a	b	a	a	b	a	a	b	u	u	a	b	a	u	a	a	a	b	a	a	a	a	b	b	b	a	a	b	b	b	b	a	b	u	u	b
14	SNP_0100925_1109	145.24	a	a	a	a	a	b	b	b	b	a	a	a	b	a	a	b	a	a	b	b	a	a	b	a	b	a	a	a	b	a	a	a	a	b	b	b	a	a	b	b	b	b	a	u	b	a	b
14	SNP_0158742_1503	146.35	a	a	a	a	a	b	b	b	h	a	a	a	b	a	a	b	a	a	h	h	a	a	u	a	h	a	a	a	b	a	a	a	a	b	h	b	a	a	b	h	b	b	a	b	b	a	b
14	SNP_0005831_120059	147.64	a	u	a	a	a	b	b	b	b	b	a	a	b	a	a	b	a	a	b	b	a	a	b	a	b	a	a	a	b	a	a	a	a	b	b	b	a	a	b	b	b	b	a	b	b	a	b
14	SNP_0007665_64826	149.3	a	a	u	a	a	b	b	b	u	b	a	a	b	a	a	b	a	a	b	b	a	a	b	a	b	a	a	a	b	a	a	a	a	b	b	b	a	a	b	b	b	b	a	b	b	b	b
14	SNP_0221433_496	150.78	a	a	u	a	a	u	b	b	b	b	b	a	b	a	a	b	a	a	b	b	a	a	u	a	b	b	u	a	b	a	a	a	u	b	b	b	a	a	b	b	b	b	a	b	b	b	b
14	SNP_0001699_135717	153.73	a	a	a	a	a	b	u	b	b	b	b	a	b	a	a	b	a	a	b	b	a	a	b	a	a	h	a	a	b	a	a	a	a	b	b	b	a	u	b	b	b	u	a	b	b	b	u
14	SNP_0155326_274	154.84	a	a	a	a	a	b	a	b	b	b	b	a	b	a	a	b	a	a	b	b	a	a	b	a	a	b	a	a	b	a	a	a	a	b	b	h	a	a	b	b	b	b	a	b	b	b	u
14	SNP_0014465_4099	155.95	a	a	a	a	a	b	a	b	b	b	b	a	b	a	a	b	a	a	u	b	a	a	b	u	a	b	a	a	b	a	a	a	a	b	b	b	a	a	b	b	a	b	a	b	b	b	b
14	SNP_0053738_1988	157.06	a	a	a	a	a	b	a	b	b	b	b	a	b	a	a	b	a	a	b	b	a	a	b	a	a	b	a	a	b	a	a	a	a	b	b	b	a	a	b	u	a	b	a	b	b	b	b
14	SNP_0029391_3638	158.72	a	a	a	a	a	b	a	b	b	b	b	a	b	a	a	b	a	a	b	b	a	a	b	a	a	b	a	a	b	u	a	a	a	b	u	b	a	a	b	b	h	u	a	b	b	u	b
14	SNP_0352242_285	160.19	a	a	a	a	a	a	a	b	b	b	b	a	b	a	a	u	a	a	b	b	a	a	b	a	a	b	a	a	b	a	a	a	a	b	b	b	a	a	b	b	a	b	a	b	b	h	b
14	SNP_0064277_1747	161.67	a	a	a	a	a	a	a	b	b	b	b	a	b	a	a	b	a	a	b	b	a	a	u	a	a	b	a	a	b	a	a	a	a	b	b	b	a	a	b	b	b	b	a	b	b	a	b
14	SNP_0143907_745	162.78	a	a	a	a	a	a	a	b	b	b	b	a	b	a	a	b	a	a	b	a	a	a	b	a	a	b	a	a	b	a	a	a	a	b	u	b	a	a	b	b	h	b	a	b	b	b	b
14	SNP_0010634_26075	163.88	a	a	a	a	u	a	a	b	u	b	b	a	u	a	a	b	a	a	b	a	a	a	b	a	a	b	a	a	b	a	a	a	a	b	b	b	a	a	b	b	h	b	a	b	b	b	b
14	SNP_0028895_3113	164.99	a	a	a	a	a	a	a	b	b	b	b	a	b	a	a	b	a	a	b	a	a	a	b	a	a	b	a	a	b	a	a	a	a	u	b	b	a	a	b	b	h	b	a	b	b	b	b
14	SNP_0269270_596	167.2	a	u	a	a	a	a	a	b	b	h	h	a	b	a	a	h	a	a	h	b	a	a	b	a	a	b	a	a	b	a	a	a	a	h	h	h	a	a	b	h	h	b	a	b	b	h	h
15	SNP_0013823_3823	0	h	h	a	h	a	h	h	h	a	h	h	a	b	h	a	h	a	u	a	a	h	a	a	h	h	a	b	h	a	h	h	a	u	h	h	a	a	h	a	h	h	h	a	h	a	h	h
15	SNP_0127805_524	6.12	a	u	b	a	a	a	b	b	a	a	b	u	b	b	b	b	u	b	a	a	a	a	b	b	b	b	a	a	b	a	a	b	h	a	h	a	a	a	h	a	b	u	a	h	a	b	b
15	SNP_0000444_574933	7.6	a	b	b	a	a	a	b	b	a	a	b	a	b	b	b	b	a	b	a	a	a	h	u	b	b	b	a	a	b	u	a	h	u	a	h	a	a	a	u	a	b	u	a	b	a	b	a
15	SNP_0017076_7466	8.89	a	u	b	a	a	a	b	b	a	a	u	a	b	b	b	b	a	b	a	a	a	h	b	b	b	b	a	u	b	u	b	b	b	a	b	a	a	a	b	a	b	b	a	b	a	b	a
15	SNP_0013664_12344	9.99	a	b	b	a	a	a	b	b	a	a	b	a	b	b	b	b	a	b	a	a	a	h	u	b	b	b	a	a	b	a	b	b	b	a	b	b	a	a	b	a	b	b	a	b	a	b	a
15	SNP_0007119_12005	11.47	a	u	b	a	a	a	b	b	u	a	b	u	b	h	b	b	a	b	a	a	a	a	b	b	b	b	a	a	b	a	b	b	h	u	h	b	a	a	b	a	b	b	a	b	a	b	a
15	SNP_0007025_30782	15.54	a	u	b	a	a	a	h	u	a	a	u	a	b	a	b	b	a	b	a	a	a	a	b	b	b	b	a	a	b	a	b	b	u	a	b	b	a	a	a	b	b	b	a	b	a	a	a
15	SNP_0006439_81668	16.65	a	b	b	u	a	a	h	b	a	a	b	a	b	a	b	b	a	a	a	a	a	a	b	b	b	b	a	a	b	u	b	b	b	a	b	b	a	a	a	b	b	b	a	b	a	a	a
15	SNP_0010516_37142	17.75	a	b	u	a	a	a	h	b	a	a	u	u	u	a	b	b	a	a	u	a	a	a	b	b	b	b	a	a	b	u	b	b	b	a	b	b	a	a	a	b	b	b	u	b	a	a	a
15	SNP_0198499_1362	20.52	a	u	b	a	u	a	b	a	a	a	b	a	b	a	b	b	u	a	u	u	a	a	b	b	u	b	a	a	b	a	b	b	b	a	u	u	a	a	a	b	b	b	a	u	a	a	a
15	SNP_0089453_1482	24.4	a	b	b	a	a	a	b	a	a	a	u	a	b	a	a	b	a	u	a	a	a	a	b	b	b	b	a	a	b	u	b	b	b	a	b	b	a	a	a	b	b	b	a	b	a	a	a
15	SNP_0000349_46730	25.7	a	b	b	a	a	a	b	a	a	b	b	a	b	a	a	b	a	a	a	a	u	a	b	b	b	b	a	a	b	a	b	b	u	a	b	b	u	a	a	b	b	b	a	b	u	a	u
15	SNP_0005309_61738	27.54	a	b	b	a	a	a	b	a	a	b	b	a	b	a	a	b	a	a	a	a	a	a	b	b	b	b	a	a	b	a	b	a	a	u	b	b	a	a	a	b	b	b	a	b	a	a	a
15	SNP_0290613_425	28.83	a	b	b	a	a	a	b	a	a	b	u	a	b	a	a	b	u	a	a	u	a	a	b	b	b	b	a	a	b	u	b	a	a	b	u	b	b	a	a	b	b	b	a	b	a	a	a
15	SNP_0002073_16847	29.94	a	b	b	a	a	a	b	a	a	b	u	a	b	a	a	b	a	a	a	a	a	a	b	b	b	b	a	a	b	a	b	a	a	b	b	b	b	a	a	b	b	b	a	b	a	a	a
15	SNP_0002818_285934	31.79	a	b	b	a	u	a	u	a	a	b	b	a	b	a	a	b	a	a	a	a	a	a	b	b	b	b	a	u	b	a	b	a	a	b	b	b	b	a	a	b	b	u	a	b	a	a	a
15	SNP_0477635_386	32.89	a	b	b	u	a	a	a	u	u	b	b	u	u	a	a	b	u	u	a	a	a	a	u	b	b	u	u	u	b	a	u	a	u	u	b	b	b	a	u	b	b	b	a	b	a	u	a
15	SNP_0082278_1698	34	a	b	b	a	a	a	a	a	a	b	h	a	b	a	a	b	h	a	a	a	a	a	h	b	b	b	a	a	b	a	b	a	a	b	b	b	b	a	a	b	b	b	a	b	a	a	a
15	SNP_0235274_952	35.11	a	b	h	a	a	a	a	a	a	b	b	a	b	a	a	b	b	a	a	u	a	a	b	b	b	b	a	a	b	u	b	a	h	b	b	b	b	a	a	b	h	b	a	b	h	a	u
15	SNP_0109945_486	36.21	a	b	a	u	u	a	a	a	a	b	b	a	b	a	a	b	u	a	u	a	u	a	b	b	a	b	a	a	b	a	b	a	u	b	b	b	b	a	a	b	u	b	a	b	a	a	a
15	SNP_0006543_100308	37.32	a	b	a	a	a	a	a	a	a	b	b	a	b	a	a	b	b	a	a	a	b	a	b	b	a	b	a	a	b	a	b	a	a	b	b	b	b	a	a	b	a	b	a	b	a	u	a
15	SNP_0002823_340163	38.61	u	u	a	a	u	a	a	a	a	b	b	a	b	a	h	b	b	a	a	a	b	a	u	b	a	b	a	a	b	u	b	a	a	b	b	b	b	a	a	b	a	b	a	u	a	a	a
15	SNP_0026229_4934	40.46	u	b	a	u	a	a	a	a	a	b	b	a	b	a	h	b	u	a	a	a	u	a	b	b	a	b	a	a	b	u	b	a	u	b	b	u	b	a	a	b	a	b	a	b	a	a	a
15	SNP_0000216_37644	42.3	u	b	a	b	a	a	a	a	a	b	b	a	b	a	a	b	b	a	a	a	b	a	b	b	a	b	a	a	b	u	b	a	a	b	b	b	b	a	a	b	a	b	a	b	a	a	a
15	SNP_0002427_375413	43.78	a	b	a	b	a	a	a	a	u	b	b	a	b	a	h	b	b	a	a	a	b	a	b	b	a	b	a	a	b	u	b	a	a	b	b	b	b	a	a	b	a	b	a	b	a	a	a
15	SNP_0011159_41863	44.89	a	u	a	b	b	a	a	a	a	a	b	a	b	a	h	b	b	a	a	a	b	a	b	b	a	b	a	a	b	a	b	a	u	b	b	b	b	a	a	b	a	b	a	b	a	a	u
15	SNP_0004490_7103	46.18	u	b	a	b	u	a	a	a	a	a	b	a	b	a	h	b	b	u	a	a	b	a	u	b	a	b	a	a	b	u	b	a	a	b	b	b	b	a	a	b	a	b	a	u	u	a	a
15	SNP_0004558_35499	47.65	a	b	a	b	u	b	a	a	a	u	b	a	b	a	h	b	b	a	a	a	b	b	b	b	a	b	a	a	b	a	b	a	a	b	b	b	b	a	a	b	a	b	a	b	a	a	a
15	SNP_0134106_1445	48.76	a	b	a	b	a	b	a	a	a	a	b	a	h	a	h	b	b	a	a	a	b	b	b	b	a	b	a	a	b	a	b	a	a	b	b	b	b	a	a	b	a	b	a	b	a	a	a
15	SNP_0002841_315836	49.87	a	b	a	b	a	b	a	a	a	a	u	a	b	a	h	b	b	a	a	a	b	b	b	b	a	u	a	a	b	a	b	a	a	b	b	b	b	a	a	b	u	b	a	b	a	a	a
15	SNP_0001319_496445	50.98	u	b	a	b	a	b	a	a	a	a	b	a	b	a	h	b	b	a	a	a	a	u	b	b	a	a	a	a	b	u	b	a	a	b	b	b	b	a	a	b	a	b	a	b	a	a	a
15	SNP_0079422_1883	52.27	a	b	a	u	a	b	a	a	a	a	b	a	b	a	b	b	b	a	a	a	u	b	h	b	a	a	a	a	b	u	b	a	a	b	b	b	b	a	a	b	a	b	a	b	a	a	a
15	SNP_0005442_10881	53.37	a	b	a	b	a	b	a	a	a	a	b	a	b	a	b	b	b	a	a	a	a	b	b	b	a	a	a	a	b	u	b	a	a	b	b	a	b	a	a	b	a	b	a	b	u	a	a
15	SNP_0001249_118323	54.48	u	b	a	b	a	b	a	a	a	a	b	a	b	b	b	b	b	a	a	a	a	b	b	b	a	a	a	a	b	a	b	a	a	b	b	a	b	a	a	b	a	b	a	u	a	a	a
15	SNP_0001538_31157	55.59	a	b	a	b	a	u	a	a	a	a	b	a	b	b	b	b	b	a	u	u	a	b	b	b	a	a	a	a	b	a	b	a	a	b	b	u	b	a	a	b	a	b	a	b	a	a	u
15	SNP_0015515_5443	56.7	a	b	a	b	a	b	a	a	a	a	b	a	b	b	b	b	b	a	u	a	a	b	b	b	a	a	a	a	b	a	b	a	a	b	b	a	b	a	a	b	a	b	a	b	a	a	a
15	SNP_0004900_88274	57.8	a	b	a	b	a	b	a	a	a	a	b	a	b	b	b	b	u	a	a	a	a	b	b	b	a	a	a	a	b	a	b	a	a	b	b	a	b	a	a	b	a	u	a	b	a	a	a
15	SNP_0002869_199757	59.83	a	b	a	b	a	b	a	a	a	a	u	a	b	b	b	b	b	a	a	a	u	b	b	b	a	a	a	b	b	a	b	a	a	b	b	a	b	a	a	b	a	b	a	b	a	a	u
15	SNP_0007747_31567	61.31	u	b	u	b	b	b	a	a	a	a	h	a	b	b	a	b	b	a	a	a	a	b	b	b	a	a	a	b	a	u	b	a	a	b	b	a	b	a	a	b	a	b	a	b	a	a	a
15	SNP_0005933_168963	62.79	a	b	a	b	a	b	a	a	a	a	h	a	b	b	a	b	b	a	a	a	a	b	b	b	a	a	a	b	a	a	b	a	u	b	b	u	b	a	a	b	a	b	a	b	a	a	a
15	SNP_0004080_159267	63.89	a	b	u	b	a	u	a	a	a	a	h	a	b	b	a	b	a	a	a	a	a	b	b	b	a	a	a	b	a	a	b	a	a	b	b	u	b	a	a	b	a	b	a	b	a	a	a
15	SNP_0003210_25891	65.18	a	b	a	b	b	b	a	a	a	u	a	a	b	b	a	b	a	a	a	a	a	b	b	b	a	a	a	b	a	a	b	a	a	b	b	a	b	a	a	b	a	b	a	u	a	a	a
15	SNP_0322202_782	66.29	a	b	a	b	a	b	a	a	a	a	h	a	b	b	a	b	a	a	a	a	a	b	b	b	a	a	a	b	a	a	b	a	a	b	b	a	b	a	a	b	a	b	a	b	a	a	a
15	SNP_0007875_13768	67.4	a	u	a	b	a	b	a	a	a	a	h	a	b	b	a	b	a	a	a	a	a	b	b	b	a	a	a	b	a	u	b	a	a	b	b	a	b	a	a	b	a	b	a	b	a	a	a
15	SNP_0010621_1807	69.24	u	b	a	b	b	b	a	a	a	a	h	a	b	b	a	b	a	a	a	a	a	b	b	b	a	a	a	b	a	b	b	a	a	b	b	u	b	a	a	b	a	b	a	b	a	a	a
15	SNP_0004449_57724	70.35	a	u	a	b	b	b	a	a	a	a	h	a	b	b	a	b	a	a	a	a	a	b	b	b	a	a	a	b	a	u	b	a	a	b	b	a	b	a	a	b	a	b	a	b	a	a	a
15	SNP_0012350_25875	72.2	u	b	a	b	b	b	a	a	a	u	a	a	b	b	a	b	a	a	a	a	a	b	b	b	a	a	a	b	a	u	b	a	a	b	b	a	b	a	a	b	b	b	a	b	a	b	a
15	SNP_0009138_20616	73.3	a	b	a	b	b	b	a	a	a	a	h	a	b	b	a	b	a	a	a	a	a	b	b	b	a	a	a	a	a	u	b	a	a	b	b	a	b	a	a	b	u	b	a	b	a	b	u
15	SNP_0010720_53182	74.59	a	b	a	b	a	b	a	a	a	a	b	a	b	h	a	b	a	u	a	a	a	b	b	b	a	a	a	a	a	b	b	a	u	b	b	u	b	a	a	b	b	b	a	b	a	b	a
15	SNP_0001362_74012	76.99	a	b	a	b	b	b	a	a	a	b	b	u	b	u	a	u	a	a	a	a	b	b	b	b	a	a	a	a	a	b	b	u	a	b	u	a	b	u	a	b	b	b	a	b	a	b	a
15	SNP_0010639_29698	78.28	a	b	a	b	b	b	a	a	a	b	b	a	b	h	a	b	a	u	a	a	b	b	b	b	a	a	a	a	a	u	b	a	u	b	b	u	b	a	a	b	b	b	a	b	a	b	a
15	SNP_0879828_161	79.39	a	b	a	b	b	u	a	a	a	b	b	a	b	h	a	u	u	a	a	u	b	b	u	b	a	a	u	a	a	u	b	a	u	u	u	a	b	a	u	b	u	b	a	b	u	b	u
15	SNP_0010773_6776	80.87	a	b	a	b	b	b	u	a	a	b	b	a	b	h	a	b	a	a	a	a	b	b	b	b	a	a	b	a	a	b	b	a	a	b	b	a	b	u	a	b	b	b	a	b	a	b	a
15	SNP_0010860_50668	82.16	a	b	a	b	a	b	a	a	a	b	b	a	b	h	a	b	a	a	a	a	b	b	b	b	a	a	b	a	a	b	b	a	a	b	b	a	b	b	a	b	b	b	a	b	a	b	a
15	SNP_0253012_524	84.56	a	b	a	b	a	b	a	a	a	b	b	a	b	u	a	b	a	a	a	a	b	b	b	u	a	a	b	a	a	u	b	a	u	b	b	a	b	b	a	b	b	b	a	b	a	b	a
15	SNP_0003259_238758	86.41	a	b	a	h	a	b	a	a	a	b	b	u	b	h	a	b	a	a	a	u	b	b	b	b	a	a	b	a	a	b	b	u	a	u	b	a	b	b	a	b	b	b	a	b	u	b	a
15	SNP_0005770_120637	87.51	a	b	b	b	a	b	u	a	a	b	b	a	b	h	a	b	a	a	a	a	b	b	b	b	a	a	b	a	a	u	b	a	a	b	b	a	b	b	a	b	b	b	a	b	a	b	a
15	SNP_0042803_1693	88.62	a	b	u	b	a	b	a	a	a	b	b	a	b	h	a	b	a	a	a	a	b	b	b	b	a	a	b	a	a	b	b	a	a	b	b	a	b	b	a	b	b	b	a	b	a	b	a
15	SNP_0043279_1560	89.73	u	b	u	u	u	b	a	u	a	b	b	a	b	u	a	u	u	u	u	a	b	b	b	b	a	a	b	u	a	u	b	u	a	b	b	a	b	b	u	b	u	b	a	b	a	u	a
15	SNP_0050440_1479	90.83	a	b	b	b	a	b	a	a	a	b	b	a	b	h	a	b	a	a	a	a	b	b	b	b	a	a	b	a	a	u	b	a	a	b	b	a	b	b	a	b	b	b	a	b	a	b	a
15	SNP_0201989_886	92.13	a	b	b	b	a	b	a	a	a	b	b	a	b	h	a	b	a	a	a	a	b	b	a	b	a	a	b	a	a	b	b	a	a	u	b	a	b	b	a	b	b	b	a	b	a	b	a
15	SNP_0571858_314	93.23	a	b	a	b	a	b	a	a	a	b	b	a	b	a	a	b	a	a	a	a	b	b	a	b	b	a	b	a	a	b	b	a	a	b	b	a	b	b	a	b	b	b	a	b	a	b	a
15	SNP_0007350_804	94.34	a	b	a	b	a	b	a	a	a	b	b	a	b	h	a	b	a	a	a	a	b	b	u	b	b	a	b	a	a	u	b	u	a	b	b	a	b	b	a	b	b	b	a	b	a	b	a
15	SNP_0030676_2193	95.45	b	b	a	u	a	b	a	a	a	b	b	a	b	h	a	b	a	a	a	a	b	b	a	b	b	a	b	a	a	b	b	a	a	b	b	a	b	b	a	b	b	b	a	b	a	b	u
15	SNP_0167735_1295	96.92	b	b	a	b	a	b	a	a	a	b	b	a	b	h	a	b	a	a	a	a	h	b	a	b	b	a	b	b	a	b	b	a	a	b	b	a	b	u	a	b	b	u	a	b	a	b	a
15	SNP_0153291_1581	98.03	b	b	a	u	a	b	a	a	u	b	b	a	b	h	a	b	a	u	a	a	b	b	a	b	b	a	b	b	a	b	b	a	a	b	b	u	b	b	a	b	u	b	a	b	u	b	a
15	SNP_0018445_3326	99.32	b	b	u	b	a	b	a	b	a	b	b	u	b	h	a	b	a	a	a	u	b	b	a	b	b	a	b	b	a	u	b	a	a	b	b	a	b	b	a	b	b	b	a	b	a	b	a
15	SNP_0082738_1206	100.61	b	u	u	b	a	b	a	b	a	b	b	a	b	h	a	b	a	a	a	u	u	b	b	b	b	a	b	b	a	u	b	a	a	b	b	a	b	b	u	b	b	b	a	b	u	b	a
15	SNP_0276945_1125	103.2	b	u	a	b	a	b	a	b	a	b	b	a	b	h	a	b	a	a	a	a	b	b	u	b	b	a	b	b	a	u	b	a	u	b	u	u	b	b	a	u	b	b	u	b	a	b	u
15	SNP_0007729_119320	105.23	b	b	a	b	a	b	a	b	a	u	b	a	b	u	a	b	u	a	u	a	b	a	u	b	b	a	b	b	u	u	b	a	u	b	u	a	a	u	a	h	b	b	a	b	a	u	u
15	SNP_0005375_117336	106.89	b	h	a	h	a	b	a	h	a	b	h	a	b	h	a	h	a	a	a	a	h	a	a	h	h	a	h	b	a	h	h	a	a	b	b	a	a	b	a	h	h	h	a	b	a	h	b
15	SNP_0036052_3329	108.92	b	b	a	b	a	b	a	b	u	b	b	h	b	h	a	b	a	a	a	a	b	a	a	b	b	a	b	b	a	u	b	a	a	b	b	a	a	b	a	b	b	u	a	a	a	b	b
15	SNP_0137120_365	111.13	u	b	a	b	a	b	a	b	a	u	b	a	b	h	a	b	a	a	a	a	b	a	a	b	b	a	b	b	a	u	b	h	a	b	b	a	a	b	a	b	b	b	a	a	a	b	b
15	InDel_0002778_314032	112.98	u	b	a	b	a	b	a	b	a	b	b	u	u	h	a	u	a	a	a	u	b	a	a	b	b	a	b	u	a	u	b	u	h	b	b	a	a	b	a	u	u	b	a	a	a	u	b
15	SNP_0036634_1023	114.27	b	b	a	b	a	b	a	b	u	b	b	a	b	h	a	b	a	a	a	b	b	a	a	b	b	b	b	b	a	b	b	h	u	u	b	a	a	b	a	b	b	u	a	a	a	b	b
15	SNP_0143341_1391	115.38	b	b	a	b	a	u	a	b	u	b	b	a	b	a	a	b	a	a	a	b	b	a	a	b	b	b	b	b	a	b	b	h	h	b	b	a	a	b	a	b	b	b	a	a	a	b	b
15	SNP_0286260_185	116.85	b	b	a	b	u	a	a	b	a	b	b	a	b	a	a	b	a	a	a	b	b	a	a	b	b	b	u	b	a	b	b	h	h	b	b	u	u	b	a	b	b	b	a	a	u	b	b
15	SNP_0037905_1583	117.96	b	b	a	b	a	a	a	b	a	b	b	a	b	a	a	b	a	a	u	b	a	a	a	b	b	b	b	b	a	b	b	h	a	b	b	a	a	b	a	b	b	b	a	a	a	b	b
15	SNP_0059230_733	119.99	b	b	a	b	u	a	a	b	a	b	u	a	u	b	a	b	u	a	a	b	a	a	a	b	b	b	b	b	a	u	b	h	h	b	b	a	a	a	a	b	b	b	a	a	a	b	b
15	SNP_0064696_812	121.28	b	b	a	b	a	a	a	b	a	b	b	a	b	u	a	b	a	a	a	b	a	a	u	b	a	b	b	b	a	b	b	u	b	u	b	a	u	a	a	b	b	b	a	a	a	b	b
15	SNP_0057339_671	122.76	b	b	u	b	a	a	a	b	a	b	b	a	b	u	a	b	a	a	a	b	a	a	a	b	a	b	b	b	b	u	b	b	b	b	b	a	a	a	a	b	b	b	a	a	a	b	b
15	SNP_0324674_622	124.23	b	b	a	b	a	a	a	b	a	b	b	a	b	b	a	b	a	a	a	b	a	a	a	b	a	b	b	b	b	b	b	b	u	b	b	b	a	a	a	b	b	b	a	a	a	b	b
15	SNP_0008425_45742	125.34	b	b	a	b	a	a	a	b	a	b	b	a	b	b	a	b	a	a	a	b	a	a	a	b	a	b	b	b	b	b	b	a	a	b	b	b	a	a	a	b	b	b	a	a	a	b	b
15	PT54914	127.19	b	b	a	b	a	a	a	b	a	b	b	a	b	b	a	b	a	a	a	b	a	a	a	b	a	b	b	b	b	b	b	a	a	b	b	b	a	a	a	b	b	b	a	a	a	b	b
15	SNP_0008570_79624	128.48	b	u	a	h	a	u	a	b	a	b	b	u	b	b	a	b	a	a	a	b	a	a	a	b	a	b	b	b	b	u	b	a	a	b	u	b	a	a	a	b	b	b	a	a	a	b	b
15	SNP_0000712_409074	129.77	b	b	a	h	a	a	a	b	a	b	b	a	b	b	a	b	a	b	a	b	a	a	a	b	a	b	b	b	b	u	b	a	a	b	b	b	a	a	u	u	b	b	a	a	a	a	b
15	SNP_0027500_331	131.24	b	u	a	h	a	a	a	b	a	b	b	a	b	u	a	b	a	b	a	b	a	a	a	b	a	b	b	b	b	a	b	a	a	b	b	u	a	a	a	a	b	b	a	a	a	a	b
15	SNP_0001816_109761	132.54	b	b	a	a	a	a	a	b	a	b	b	a	b	b	a	b	u	b	a	b	a	a	a	b	a	b	b	b	b	u	b	a	a	b	b	b	a	a	a	a	b	b	b	a	u	u	b
15	SNP_0012876_26112	133.64	b	b	u	u	a	b	b	b	u	b	a	a	u	b	a	u	u	b	a	u	u	h	a	b	a	a	b	b	b	u	u	a	u	a	h	b	a	u	a	a	b	b	h	a	a	u	u
15	SNP_0004032_22045	135.3	b	b	a	a	a	b	a	b	a	b	b	a	b	b	a	b	a	b	u	b	a	a	a	u	a	a	b	b	h	a	b	a	a	b	a	b	a	a	a	a	b	b	b	a	b	a	b
15	SNP_0005339_18482	136.6	u	b	a	u	a	b	b	b	a	b	a	a	b	b	a	u	a	b	a	b	a	a	a	b	a	a	b	b	h	a	b	a	u	b	a	b	a	a	a	a	b	b	b	a	a	a	b
16	SNP_0002208_412436	0	a	a	a	u	u	b	b	a	b	b	b	b	a	a	b	a	b	a	h	b	b	b	b	b	u	b	a	a	b	u	a	a	a	b	b	b	b	a	a	b	b	a	b	b	a	a	a
16	SNP_0003134_11852	2.21	a	a	a	b	a	b	b	a	b	b	b	b	a	a	b	a	b	a	b	b	b	b	b	b	a	b	a	a	b	a	a	a	a	b	b	b	b	a	a	b	b	a	b	b	a	a	b
16	SNP_0019378_1538	3.32	a	a	a	u	a	b	b	a	b	b	b	b	a	a	b	a	b	a	b	b	b	u	b	b	a	b	a	a	b	a	a	a	u	b	b	b	b	u	a	b	b	a	b	b	a	a	b
16	SNP_0337469_227	4.8	a	a	a	b	a	u	u	a	u	b	b	b	a	a	a	a	u	a	b	b	u	b	b	b	a	b	a	u	b	a	u	a	a	b	a	u	u	a	a	b	u	a	b	b	a	a	b
16	PT55187	5.9	a	a	a	b	a	b	b	a	b	b	b	b	a	a	a	a	b	a	b	b	b	b	b	b	a	b	a	b	b	a	a	a	a	b	a	b	b	a	a	b	b	a	b	b	a	a	b
16	SNP_0005468_104041	7.01	a	a	a	b	a	b	b	a	b	u	b	b	b	a	a	a	b	a	b	u	b	b	b	b	a	b	a	b	b	a	a	a	u	b	u	u	b	a	a	b	u	a	b	b	a	a	b
16	SNP_0000586_470275	8.12	a	a	a	b	a	b	b	a	u	b	b	b	b	a	a	a	b	a	b	b	u	b	b	b	a	b	a	u	b	a	a	a	a	b	a	b	b	a	a	b	b	a	b	b	a	a	b
16	SNP_0005195_848	9.23	a	a	a	b	a	b	u	u	b	b	u	b	b	a	a	a	b	a	b	b	b	b	b	b	a	b	a	b	b	a	a	a	a	u	a	u	b	a	a	b	b	a	b	b	u	a	b
16	SNP_0049647_402	10.33	a	u	a	u	a	b	b	b	b	b	b	b	b	b	a	a	b	a	b	b	b	b	b	b	a	b	a	h	b	a	a	a	a	b	a	b	b	a	a	b	b	a	b	b	a	a	b
16	InDel_0344154_504	11.62	a	a	a	b	a	u	b	h	b	h	h	h	h	h	a	a	h	a	h	h	h	h	h	b	a	b	a	h	b	a	a	a	a	h	a	b	h	a	a	b	a	a	b	h	a	a	b
16	SNP_0000733_704728	12.92	a	a	a	b	a	u	u	a	b	h	u	b	b	u	a	a	b	a	u	b	u	b	b	u	a	b	a	b	b	a	a	a	a	b	a	b	b	a	a	u	a	a	b	b	a	a	b
16	SNP_0094797_318	14.02	a	a	a	b	a	u	b	a	b	b	b	b	b	b	a	a	b	a	b	b	b	b	b	b	a	b	a	b	b	a	a	a	a	b	u	b	b	a	a	b	a	a	u	b	a	a	b
16	SNP_0000147_224800	15.13	a	a	a	b	a	b	b	a	u	u	u	u	b	b	a	a	u	u	u	b	b	u	u	u	a	u	a	b	b	a	a	a	a	b	a	b	b	a	a	u	a	a	b	b	a	a	b
16	PT50604	16.61	a	u	a	b	a	b	a	b	b	b	b	b	b	b	a	a	b	a	b	b	b	b	b	a	a	b	a	b	b	a	u	a	a	b	a	b	b	a	a	b	a	a	b	b	a	a	b
16	SNP_0000147_1163245	17.9	a	a	a	b	a	b	a	u	b	b	b	b	b	u	a	a	u	a	b	b	b	b	b	a	a	b	a	b	a	a	a	u	a	b	a	u	b	a	a	u	a	a	b	b	a	a	b
16	SNP_0040622_148	19.01	a	u	a	u	a	u	a	b	b	u	b	b	b	u	a	a	u	a	b	b	b	b	b	a	a	b	a	u	a	a	a	a	a	b	a	b	b	a	a	h	a	u	b	a	a	a	u
16	SNP_0294228_345	20.11	a	a	a	b	a	b	a	b	b	b	u	b	b	u	a	a	b	a	b	b	b	b	b	a	a	b	a	b	a	a	a	a	a	b	a	b	u	a	b	b	a	a	b	u	a	a	b
16	SNP_0817165_283	21.22	a	a	a	b	a	b	a	b	u	b	b	b	b	u	a	a	b	a	b	u	b	b	u	a	a	b	a	b	a	a	a	a	a	b	a	u	b	a	b	u	a	a	b	a	a	u	b
16	SNP_0000902_568276	22.7	a	a	a	b	a	b	a	b	b	b	b	b	b	b	a	a	b	a	b	b	b	b	u	a	a	b	a	b	a	a	a	a	u	b	a	b	b	a	b	b	a	a	b	a	a	a	b
16	SNP_0223905_105	24.73	a	a	a	u	a	u	a	b	b	u	u	b	u	b	a	a	u	a	b	b	b	u	b	a	a	b	a	b	a	b	a	a	a	u	a	u	b	a	b	b	a	a	b	a	a	a	b
16	SNP_0006780_108419	25.83	a	a	a	b	a	b	a	b	b	b	b	b	b	b	a	a	b	a	b	u	b	b	b	a	a	b	a	b	a	b	a	a	a	b	a	b	b	a	b	b	a	a	b	a	a	a	b
16	SNP_0002334_241684	27.12	a	a	a	b	a	u	u	b	b	b	b	b	b	b	b	a	b	a	b	b	b	b	b	a	a	b	a	b	a	b	a	a	a	b	a	b	b	a	b	b	a	a	b	a	u	u	b
16	SNP_0230812_565	28.23	a	a	a	b	a	b	a	b	b	b	b	b	b	b	b	u	b	b	b	u	b	b	b	a	a	b	a	b	a	b	a	a	a	b	a	b	b	a	b	b	a	a	b	a	a	a	b
16	SNP_0000431_102602	29.34	a	a	a	u	a	b	a	b	b	b	b	b	b	b	h	a	b	b	b	b	b	b	b	a	a	b	a	b	a	b	a	a	a	b	a	b	b	a	b	b	a	a	b	a	a	a	b
16	SNP_0010215_6541	30.44	a	a	a	b	a	b	a	b	b	u	b	b	b	b	b	a	b	b	b	u	b	b	b	a	a	b	a	b	a	b	a	a	a	b	a	u	b	a	b	b	a	a	b	a	a	a	b
16	SNP_0001002_556494	31.55	a	a	a	b	u	b	a	b	b	b	b	a	b	u	b	a	b	b	b	b	b	b	b	a	a	b	a	b	a	b	a	a	a	b	a	b	b	a	b	b	a	a	b	a	a	a	b
16	SNP_0001002_40268	33.77	a	u	a	u	a	b	a	b	b	u	u	a	b	b	b	a	b	b	u	u	u	b	b	a	a	b	a	b	a	b	u	a	a	b	a	u	b	a	b	b	a	a	b	a	b	a	b
16	SNP_0003969_205067	35.8	a	a	a	b	a	b	a	b	b	b	b	a	b	b	b	a	b	b	b	b	b	b	b	a	a	b	a	b	a	b	b	a	a	b	a	b	b	u	b	a	u	a	b	a	b	a	b
16	SNP_0003780_203220	38.75	a	a	a	b	a	b	a	b	b	b	b	a	b	b	b	a	b	b	b	b	b	b	b	a	a	a	b	b	a	u	b	a	u	b	a	b	b	a	u	a	a	a	b	a	b	a	b
16	SNP_0002651_13317	41.34	a	a	a	b	a	b	a	u	b	b	h	a	b	b	b	a	u	u	h	b	h	b	h	a	a	a	b	b	a	b	b	a	a	b	a	b	u	a	u	a	u	a	b	a	b	u	a
16	SNP_0000691_401958	43.37	a	a	a	u	a	b	a	b	b	b	b	a	b	b	b	a	b	b	b	b	b	b	b	a	a	a	b	b	a	b	b	a	a	b	a	u	b	a	b	a	a	a	b	a	b	a	a
16	SNP_0004105_218119	46.69	a	a	a	b	a	a	a	b	b	b	b	a	b	b	b	a	b	b	b	b	b	b	b	a	a	a	b	b	a	b	b	a	a	u	a	b	b	a	b	a	a	a	b	a	b	u	a
16	SNP_0002569_375888	47.99	b	a	a	b	a	u	u	b	u	b	b	a	b	b	b	a	b	b	b	b	b	b	b	a	a	a	b	u	a	b	a	a	a	b	a	b	b	a	b	a	a	a	b	a	b	a	a
16	SNP_0002113_393389	50.38	b	a	a	u	a	a	a	b	b	b	b	a	b	b	b	a	b	u	b	b	b	b	b	a	a	a	b	b	a	b	a	a	a	b	a	b	b	a	b	a	a	a	b	a	b	a	a
16	SNP_0001089_331551	53.71	b	a	a	b	a	u	a	b	b	b	b	a	b	b	a	a	u	b	b	b	b	b	b	a	u	u	u	b	u	b	a	a	a	u	a	b	b	a	b	a	u	a	b	a	b	a	u
16	SNP_0000635_89211	56.48	b	a	a	b	a	h	a	a	b	b	b	a	b	b	a	u	b	b	b	b	b	b	b	a	a	a	b	b	a	b	a	a	a	b	a	b	b	a	b	a	a	a	b	a	b	a	u
16	InDel_0000635_456882	57.59	b	a	a	u	a	h	a	a	b	b	b	u	b	b	a	a	b	a	b	b	b	b	b	a	a	a	b	b	a	b	a	a	a	b	u	b	a	a	b	b	a	a	b	a	u	a	u
16	SNP_0000635_670831	58.69	b	a	a	b	a	h	a	a	b	b	b	a	b	b	a	a	b	a	b	b	b	b	b	b	a	a	b	b	a	b	a	a	a	b	a	b	a	a	b	b	a	a	b	u	h	a	a
16	SNP_0401045_289	59.99	b	a	a	b	a	h	a	a	b	b	b	a	b	b	a	a	b	a	b	b	b	b	b	b	a	a	b	b	a	b	a	a	a	b	u	b	a	a	b	u	a	a	b	a	h	a	a
16	SNP_0001256_476621	61.46	b	u	a	b	u	h	a	a	b	b	b	u	b	b	a	a	b	a	u	a	b	b	b	b	a	b	b	b	a	b	a	a	a	b	u	b	a	a	b	b	a	a	b	a	h	a	u
16	SNP_0002114_253514	63.49	b	a	a	b	a	h	a	a	b	b	b	a	b	b	a	a	b	a	u	a	b	b	b	b	a	b	b	b	b	b	a	a	a	b	a	b	a	a	b	b	a	u	b	a	h	a	a
16	SNP_0005260_137540	66.82	b	u	a	b	a	h	u	a	b	b	b	a	u	b	a	a	b	a	a	a	b	b	b	b	a	b	b	u	b	b	a	a	a	b	a	u	a	a	b	b	a	a	b	a	a	u	a
16	SNP_0002222_306173	68.29	b	b	a	b	a	h	a	a	b	b	b	a	b	b	a	a	b	a	a	a	b	b	b	b	a	b	b	b	b	b	a	a	a	b	a	b	b	a	b	b	a	a	b	a	h	a	a
16	SNP_0003738_151869	70.51	b	b	a	b	a	h	a	a	b	b	u	a	b	b	a	a	b	a	a	a	b	b	b	b	u	b	b	b	b	b	a	a	a	a	a	b	b	a	b	b	a	a	b	u	h	a	a
16	SNP_0002155_236902	71.8	b	b	a	b	a	h	a	a	b	b	a	a	b	b	a	a	b	a	a	a	b	b	b	b	a	b	b	b	u	b	a	a	a	a	a	b	b	a	b	b	a	a	b	a	h	a	u
16	SNP_0233678_321	72.91	b	b	a	b	a	h	a	a	a	b	b	u	u	b	a	a	b	a	a	a	b	b	b	b	a	b	b	b	b	b	a	a	a	a	a	b	b	a	b	b	a	a	b	a	a	a	a
16	SNP_0002053_264476	74.01	b	b	a	b	a	h	a	a	a	b	b	u	b	b	a	a	b	a	a	u	b	b	b	b	a	b	b	b	b	b	a	a	a	a	a	b	b	a	b	b	a	a	b	a	a	a	a
16	SNP_0170949_1159	75.12	b	b	a	b	a	h	a	a	a	b	b	a	b	b	a	a	b	a	a	u	b	b	b	b	a	b	b	b	b	b	a	a	a	a	a	b	b	a	b	b	a	a	b	a	h	a	a
16	SNP_0168445_715	76.23	b	b	a	b	a	h	a	a	a	b	b	a	b	b	a	a	u	a	a	a	b	b	b	b	a	b	u	b	b	b	a	a	a	a	a	b	b	a	b	b	a	a	b	a	h	a	a
16	SNP_0208540_660	77.52	b	b	a	b	a	a	a	a	a	b	b	a	b	b	b	a	b	a	a	a	b	b	b	b	a	b	b	b	b	b	a	a	a	a	b	b	b	a	b	b	a	u	b	a	a	a	a
16	SNP_0000522_770309	79.36	b	b	a	b	a	h	a	a	a	b	b	u	b	b	b	a	b	a	a	a	b	b	b	b	a	b	b	b	b	b	a	a	a	a	b	b	b	a	b	b	a	a	b	a	h	a	a
16	TM46645	80.84	b	b	a	b	a	b	a	a	a	b	b	a	b	b	b	a	b	a	a	a	b	b	b	b	a	b	b	b	b	b	a	a	a	a	b	b	b	a	b	b	a	a	b	a	b	a	a
16	SNP_0256342_812	82.13	b	b	a	u	a	h	a	a	a	b	b	u	u	u	b	a	b	a	a	a	b	b	u	b	a	b	u	b	b	b	a	a	a	a	b	b	b	a	b	b	a	a	b	a	a	a	u
16	SNP_0000475_549151	83.24	b	b	a	b	a	h	a	a	a	h	b	b	b	b	b	a	b	a	a	a	b	b	b	b	a	b	b	u	b	b	a	a	a	a	b	b	b	a	b	b	a	a	b	a	a	a	a
16	SNP_0000210_123584	84.53	b	b	a	b	a	h	b	a	a	b	b	b	b	b	b	a	b	a	a	a	b	b	b	b	a	b	b	b	b	b	a	a	a	a	b	b	b	a	b	b	a	a	b	a	a	a	u
16	SNP_0049145_1261	85.64	b	b	u	b	a	u	b	a	a	b	b	u	b	b	b	a	b	a	a	a	b	b	b	b	a	b	u	b	b	b	a	a	a	a	b	b	b	a	b	b	u	a	b	a	a	a	a
16	SNP_0000030_732687	86.93	b	b	a	b	a	u	b	a	a	b	b	b	b	b	b	a	b	a	a	a	b	b	b	b	a	b	b	b	b	b	a	a	a	a	b	b	b	a	b	b	a	a	b	a	a	a	a
16	SNP_0000986_538388	88.22	b	u	a	u	a	h	b	a	a	b	u	u	u	u	b	a	b	a	a	a	b	b	b	b	a	b	b	b	b	b	a	a	a	a	b	b	b	a	b	b	a	a	b	a	a	a	a
16	SNP_0000183_335925	89.33	b	b	a	b	a	h	b	u	a	b	a	b	b	b	b	a	b	a	a	a	b	b	b	b	a	u	b	b	b	b	a	a	u	a	b	b	b	a	b	b	a	a	b	a	a	a	a
16	SNP_0003422_21202	90.44	b	b	a	b	a	h	b	a	a	b	a	b	b	b	b	a	b	a	a	a	b	b	b	b	a	a	b	b	b	b	a	a	a	a	b	b	b	a	b	b	a	a	b	a	a	a	a
16	SNP_0000183_1042473	91.91	b	b	u	b	a	a	b	a	a	b	a	b	b	b	b	a	b	a	a	a	b	b	b	b	a	a	b	b	b	b	a	a	a	a	b	b	b	a	b	b	a	a	b	a	a	a	a
16	SNP_0000648_513882	93.02	b	b	a	b	a	h	b	a	a	b	a	b	b	b	b	a	b	a	a	a	b	b	b	a	a	a	b	b	b	b	a	a	u	a	b	b	b	a	b	b	a	a	b	a	a	a	a
16	SNP_0007910_53632	95.42	a	b	a	b	a	b	b	a	a	b	a	b	b	b	b	a	b	a	a	a	b	b	b	a	a	a	b	u	b	b	a	a	a	a	b	b	b	a	b	u	a	a	b	a	a	a	a
16	SNP_0000406_148003	96.71	b	b	h	b	a	u	b	a	a	u	a	b	b	b	b	a	b	a	a	a	b	u	u	a	a	a	b	b	u	b	a	a	a	a	b	b	b	a	b	b	a	a	b	a	a	u	a
16	SNP_0000250_801362	98.92	b	b	u	b	a	u	b	a	a	b	a	b	b	b	b	a	u	a	a	a	b	b	b	a	a	a	u	b	b	b	a	a	a	a	b	b	b	a	b	b	a	a	b	a	a	u	a
16	SNP_0000508_360009	100.22	b	b	a	b	a	b	a	a	a	b	a	b	b	b	b	a	b	a	a	a	b	b	b	a	a	a	b	b	b	b	a	a	a	a	b	b	b	a	b	b	a	a	b	a	a	a	a
16	TM22438	102.25	b	b	a	b	a	a	a	a	a	b	a	b	b	b	b	a	b	a	a	a	b	b	b	a	a	a	b	b	b	b	a	a	a	a	b	b	b	a	b	b	a	a	b	a	a	a	a
16	TM22419	103.35	b	b	a	b	a	a	a	a	a	b	a	b	b	b	b	a	b	a	a	a	b	b	b	a	a	a	b	b	b	b	a	a	a	a	b	b	b	a	b	b	a	a	b	a	a	a	a
16	SNP_0000239_529087	105.94	b	u	a	b	a	u	a	a	a	b	a	b	b	b	b	a	b	a	a	a	b	b	b	a	a	a	b	b	b	b	a	a	a	a	b	b	b	a	b	b	a	a	b	a	a	a	a
16	SNP_0000359_612268	107.04	b	b	a	b	a	a	b	a	a	b	a	b	b	b	b	a	b	a	a	a	b	b	b	a	a	a	b	b	b	b	a	a	a	a	b	b	b	a	b	b	a	a	b	a	u	a	a
16	SNP_0005860_32884	108.15	b	b	u	b	a	a	b	a	a	b	a	b	b	b	b	a	b	a	a	a	b	b	b	a	a	a	b	b	b	b	a	a	a	b	b	h	b	a	b	b	a	b	b	u	a	a	u
16	SNP_0000865_120572	109.26	b	b	a	b	a	a	b	a	a	b	a	a	a	b	b	a	b	a	a	a	b	b	b	a	a	a	b	b	b	b	a	a	a	b	b	h	b	a	b	b	a	b	b	a	a	u	a
16	SNP_0016617_7748	110.37	a	b	a	b	a	a	b	a	a	b	u	a	a	b	b	a	b	a	a	a	b	b	b	a	a	a	b	b	b	b	u	a	a	b	b	b	b	a	b	b	a	b	b	a	a	a	a
16	SNP_0003874_262942	111.66	a	b	a	b	a	a	b	b	a	b	a	u	a	b	b	a	u	a	a	a	b	b	b	a	a	a	b	b	b	h	a	a	a	b	b	b	b	a	b	b	a	b	b	a	a	a	a
16	SNP_0000446_821296	112.95	a	b	a	u	a	b	a	b	a	b	a	a	a	b	b	a	b	a	a	a	u	b	b	a	a	a	b	b	b	a	a	a	a	b	b	b	b	a	b	b	a	b	b	a	b	a	a
16	SNP_0064854_416	114.42	a	a	a	b	a	b	b	b	a	u	a	a	a	b	b	a	b	a	a	a	b	b	b	a	a	a	b	b	b	h	a	a	a	b	b	b	u	a	b	b	a	b	b	a	b	u	a
16	SNP_0093637_435	115.9	a	a	u	b	a	b	u	b	a	b	a	a	a	b	b	a	b	a	a	a	b	b	b	a	a	a	b	b	b	u	a	a	a	b	b	u	b	a	b	b	a	b	b	a	b	a	a
16	SNP_0702163_302	117.38	a	a	a	b	a	h	h	h	a	b	a	a	a	b	h	a	h	a	a	a	h	b	h	a	a	a	u	h	h	h	a	a	a	h	h	h	h	a	h	h	a	b	h	a	b	a	a
16	TM33242	119.04	a	a	b	b	a	b	b	b	a	b	a	a	a	b	b	a	b	a	a	a	b	b	b	a	a	a	a	b	b	b	a	a	b	b	b	b	b	a	b	b	u	b	b	b	b	a	a
16	SNP_0269534_461	120.14	a	a	a	b	a	b	b	b	a	b	a	a	a	b	b	a	b	a	a	u	b	b	b	a	a	a	b	b	b	a	a	a	a	b	b	b	b	a	b	b	a	b	b	a	b	a	a
16	InDel_0036026_469	121.44	u	a	a	b	u	b	u	b	a	b	a	a	u	b	b	a	b	a	a	a	b	b	b	a	a	a	u	b	b	h	a	a	u	u	u	u	b	a	u	b	a	b	b	a	b	a	a
16	TM44603	123.1	a	a	a	a	a	b	b	b	a	b	a	a	a	u	b	a	b	a	a	a	b	b	b	a	a	a	b	b	b	a	a	a	a	b	b	a	b	a	a	b	a	u	a	a	a	a	u
16	SNP_0175139_691	124.39	a	a	a	b	a	b	b	b	a	u	a	a	a	b	b	a	b	a	a	a	b	b	b	a	a	a	b	b	b	h	a	a	a	b	b	b	b	a	b	b	a	b	b	a	a	a	b
16	SNP_0494400_372	126.42	a	a	a	u	a	b	b	b	a	b	a	a	a	b	b	a	b	a	a	a	b	b	b	a	a	a	u	b	b	a	a	a	a	b	b	b	b	a	b	b	a	u	b	a	a	a	b
16	SNP_0000486_746428	127.71	u	a	u	b	u	b	b	b	a	b	a	a	a	b	b	a	b	a	a	a	b	b	u	a	a	a	b	a	b	h	a	a	a	b	b	b	b	a	b	b	b	a	b	a	a	a	b
16	SNP_0028263_3013	128.82	a	a	a	b	a	b	b	u	a	b	u	a	a	b	b	a	a	a	a	a	b	b	b	b	a	a	b	a	b	h	a	a	a	b	u	b	b	u	b	b	b	a	b	u	a	b	b
16	SNP_0168028_843	130.11	a	a	a	b	a	b	b	b	a	b	a	a	a	b	b	a	a	a	a	a	b	b	u	b	a	a	b	a	b	h	a	a	a	b	b	b	b	a	b	b	b	a	b	a	a	b	b
16	SNP_0008247_21062	131.22	a	a	a	b	a	b	b	b	a	b	a	a	a	b	b	a	a	a	a	a	b	b	b	b	a	a	b	a	b	u	a	a	a	b	b	b	b	a	b	u	b	a	b	a	a	b	b
16	SNP_0014902_2658	132.32	a	a	a	b	a	b	b	b	a	b	a	a	a	h	b	a	a	a	a	a	b	b	b	b	a	a	b	a	b	h	a	a	a	b	b	b	b	a	b	b	b	a	b	u	a	b	b
16	TM44180	133.61	a	a	a	b	a	b	b	b	a	b	a	a	a	b	b	a	a	a	a	a	b	b	b	b	a	a	h	a	b	h	h	a	a	b	b	b	b	a	b	b	b	h	b	a	a	b	b
16	SNP_0001242_327820	135.28	a	a	a	b	a	b	b	b	a	b	a	a	a	b	b	u	a	a	a	a	b	b	b	b	a	a	b	a	b	h	a	a	a	b	b	u	b	a	b	b	b	a	b	a	b	b	b
16	SNP_0004180_145449	136.57	a	a	a	b	a	b	b	b	a	b	a	a	a	b	b	a	a	a	a	a	b	b	b	b	a	a	b	a	b	h	a	a	a	b	b	b	b	b	b	b	b	a	b	a	b	b	b
16	SNP_0002055_336679	138.41	a	a	a	b	a	b	b	b	a	b	a	a	a	b	b	a	a	a	b	a	b	b	b	b	a	a	b	a	b	h	a	a	a	b	b	b	b	b	b	b	a	b	b	a	b	b	b
16	SNP_0804917_192	139.52	a	a	a	b	a	u	b	b	a	b	a	a	a	b	h	a	a	u	h	a	b	b	h	b	a	a	b	a	b	h	a	a	u	b	b	b	b	b	b	b	a	b	h	a	b	b	b
16	SNP_0001255_491757	141.18	a	u	a	b	a	b	u	b	u	b	a	a	a	b	b	a	u	a	u	a	b	b	b	b	a	a	b	a	b	h	a	a	a	b	b	b	b	b	b	b	a	b	b	a	b	b	b
16	SNP_0001981_169061	142.66	a	a	a	u	a	u	b	b	a	b	u	a	a	b	b	a	a	a	b	a	b	b	b	b	a	a	b	a	b	h	a	a	a	b	b	b	b	b	b	b	a	u	b	a	b	b	b
16	SNP_0001981_412763	143.95	a	a	u	b	a	b	b	b	u	b	u	a	a	b	b	a	a	a	u	a	b	b	b	b	a	u	b	a	b	a	u	a	a	b	b	u	b	b	b	b	a	b	b	a	b	u	b
16	SNP_0004227_88319	146.35	a	a	a	b	a	b	b	b	a	b	a	a	a	b	b	a	a	u	b	a	b	b	b	b	a	a	u	a	b	a	a	a	a	b	u	a	b	b	b	b	a	b	b	a	b	u	b
16	SNP_0000500_371621	147.82	a	a	a	u	a	b	b	u	a	b	a	u	a	b	b	a	a	b	u	a	u	u	b	b	a	a	b	a	b	a	a	a	a	b	b	a	b	b	b	u	a	b	b	a	b	a	u
16	SNP_0000734_118351	148.93	a	a	a	b	a	b	b	b	a	b	a	b	a	b	b	a	u	b	b	a	b	u	b	b	a	a	b	a	b	a	a	a	a	b	u	a	b	b	b	b	u	b	b	a	b	a	u
16	SNP_0007283_16528	150.41	a	a	a	b	u	b	b	b	a	b	a	b	a	b	b	a	a	b	b	a	b	b	b	b	a	a	b	a	b	a	a	a	a	b	b	a	b	b	b	b	a	b	b	a	b	a	b
16	SNP_0028010_2445	151.88	u	a	a	b	a	b	b	b	a	b	a	b	a	b	b	a	a	b	b	a	b	b	b	b	a	a	b	b	b	a	a	a	a	b	b	a	b	b	b	b	a	b	b	a	b	a	b
16	SNP_0002289_70678	153.73	a	a	a	b	u	b	b	b	a	u	a	b	a	b	b	a	a	b	b	a	a	b	b	b	a	a	b	b	b	a	a	a	a	b	b	a	b	b	b	u	a	b	b	a	b	a	b
16	SNP_0000312_597629	155.02	a	a	u	b	a	b	b	b	a	b	a	b	a	b	b	a	a	h	b	a	a	b	b	b	b	a	b	b	b	a	a	a	a	b	b	u	b	b	b	h	a	b	h	b	b	a	b
16	SNP_0000993_601112	157.24	a	a	a	b	a	b	b	a	a	b	a	u	a	b	b	a	a	b	b	u	a	b	b	b	b	a	b	b	b	a	a	a	u	b	b	a	b	b	b	h	b	b	b	b	b	a	b
16	SNP_0018969_7874	158.34	a	a	a	b	a	b	b	a	a	b	a	u	a	b	b	a	a	b	h	a	a	b	b	b	b	a	b	b	b	a	a	a	a	b	b	a	b	u	b	b	b	b	b	b	b	u	b
16	SNP_0028142_1734	159.45	a	a	a	b	b	b	b	a	a	b	a	b	u	b	b	a	a	u	h	a	a	b	b	b	b	a	b	b	b	a	a	a	a	b	b	a	a	b	b	b	b	b	b	b	b	a	b
16	SNP_0000439_186060	160.74	u	a	a	b	a	b	b	a	a	b	a	b	a	b	b	a	a	b	h	a	a	b	b	b	b	a	b	b	b	u	a	a	a	b	b	a	a	a	b	b	b	b	b	b	b	a	b
16	SNP_0003274_133362	161.85	a	a	a	b	a	b	b	a	a	b	a	b	a	b	b	a	a	b	b	a	a	b	b	b	b	a	b	b	b	a	a	a	a	u	b	a	a	a	b	b	b	u	b	b	b	a	b
16	SNP_0026903_4629	163.33	a	a	a	b	a	b	u	a	a	b	b	b	a	b	b	a	a	b	h	a	a	b	b	b	b	a	b	b	b	a	a	a	a	b	b	a	a	a	b	b	b	b	b	b	b	a	b
16	SNP_0003924_15317	164.43	a	a	a	b	b	b	b	a	a	b	b	b	a	b	b	u	a	b	b	a	a	b	b	b	b	a	b	b	u	a	a	a	a	b	b	a	a	a	b	b	b	b	b	b	b	a	b
16	SNP_0003154_29402	165.54	u	a	a	b	a	b	b	a	a	b	b	b	a	u	b	a	a	b	b	a	a	b	b	b	b	a	b	b	b	a	a	a	a	b	b	a	a	a	b	b	b	b	b	b	b	a	b
16	SNP_0144862_342	166.83	a	a	u	u	a	b	b	a	a	b	b	b	a	b	b	a	a	b	b	a	a	b	u	b	b	a	b	b	b	a	a	b	u	b	b	a	a	a	b	b	b	b	b	b	b	a	b
16	SNP_0011937_43267	168.31	a	a	a	b	b	b	b	a	a	b	b	b	a	b	b	a	a	b	b	a	a	b	a	b	b	a	b	b	b	a	a	b	b	b	b	a	a	a	b	b	b	b	b	b	b	a	b
16	SNP_0001490_460442	169.41	a	a	a	b	a	b	b	a	a	b	b	b	a	b	b	a	u	u	u	u	a	b	a	b	b	a	b	b	b	a	a	b	b	u	b	a	a	a	u	b	b	b	b	b	b	a	b
16	SNP_0001615_461466	170.89	a	a	a	b	a	b	b	a	a	b	b	b	a	b	b	a	a	b	b	a	a	b	u	b	b	a	u	b	b	a	a	b	b	b	b	a	a	a	b	b	b	b	a	b	b	a	b
16	SNP_0001615_336134	172.37	a	a	a	b	a	u	b	a	a	b	b	b	a	b	b	a	a	b	b	a	a	b	a	b	b	a	b	b	b	a	a	b	b	b	b	u	a	a	b	b	b	b	a	b	b	a	b
16	SNP_0001522_119615	174.58	u	u	a	b	u	b	b	a	a	u	u	u	a	b	b	b	a	b	b	a	a	b	a	b	b	a	b	u	b	u	a	b	b	b	b	a	a	a	b	b	b	b	a	b	a	a	b
16	SNP_0006540_104254	175.69	a	a	a	b	a	b	b	a	u	b	b	b	a	b	b	b	a	b	b	a	a	b	h	b	b	a	b	b	b	a	a	a	a	b	b	a	a	a	b	b	b	b	a	u	a	a	b
16	SNP_0027232_1728	176.8	a	a	b	b	a	b	b	a	a	b	b	b	a	b	b	b	a	b	b	a	a	b	a	b	b	a	b	b	b	a	a	a	a	b	b	a	u	a	b	u	b	b	a	u	a	u	b
16	SNP_0003015_314738	177.9	a	a	b	b	a	b	b	a	a	b	b	b	a	a	b	b	a	b	b	a	a	b	a	b	b	a	b	b	b	a	a	a	a	b	b	a	a	a	b	b	b	b	a	b	a	a	b
16	SNP_0000966_124951	179.01	a	a	b	b	a	b	b	a	a	b	b	b	a	a	b	b	a	b	b	a	a	u	a	b	h	a	u	b	b	a	a	a	a	b	b	a	a	a	b	b	b	b	a	b	a	a	b
16	SNP_0000966_21507	180.3	a	a	b	b	a	b	b	a	a	b	b	b	a	u	b	b	a	b	b	a	a	b	a	b	h	a	b	b	b	a	a	a	a	b	b	a	a	a	b	b	b	b	a	b	a	a	b
16	SNP_0130107_642	181.41	a	a	b	b	a	b	h	a	a	h	h	h	a	a	b	h	a	b	h	a	a	h	a	b	h	a	b	b	b	a	a	a	u	b	b	a	u	a	b	h	b	b	a	b	a	a	b
16	SNP_0048536_2377	182.52	a	u	b	b	a	b	b	a	a	b	b	b	a	a	b	a	a	b	b	a	u	b	a	b	a	a	b	b	b	a	a	a	a	b	b	a	a	u	b	b	b	b	a	b	a	a	b
16	SNP_0112005_597	184.36	a	a	b	b	a	b	b	a	a	b	b	b	a	a	b	a	a	u	b	a	u	u	a	b	h	a	b	b	u	a	a	a	a	b	b	b	a	a	b	u	b	b	a	b	a	a	u
16	SNP_0008272_64635	187.69	a	a	b	u	a	b	b	a	a	b	b	b	a	a	b	a	a	b	b	a	a	a	a	b	a	a	b	b	b	a	a	a	a	b	b	b	a	a	b	b	b	b	a	b	u	a	b
16	SNP_0000798_320539	189.35	a	u	b	b	a	b	b	a	a	a	b	b	a	a	b	a	a	b	b	a	a	a	a	b	h	a	b	b	b	a	a	a	a	b	b	b	a	u	b	b	b	b	a	b	a	a	b
16	SNP_0002439_339292	191.75	a	a	b	b	a	b	b	a	a	a	b	b	a	a	b	a	a	b	b	a	a	a	a	b	h	a	b	u	b	a	a	a	a	b	b	b	b	a	b	a	a	b	a	b	a	a	u
16	SNP_0665528_412	193.59	h	a	b	h	a	b	b	a	a	u	b	u	a	a	b	a	a	b	b	a	a	a	a	b	b	a	b	b	b	a	a	a	a	a	b	b	a	a	b	a	a	u	a	b	a	a	b
16	SNP_0057465_292	194.7	h	a	b	b	a	b	b	a	a	a	b	b	a	a	b	a	a	b	u	a	a	u	a	b	b	a	b	b	b	a	a	a	a	a	b	b	a	a	b	a	a	a	a	b	a	a	b
16	SNP_0059330_436	195.81	a	a	b	b	a	b	b	a	a	a	b	b	a	u	b	a	a	b	b	a	a	a	a	b	h	a	b	b	b	a	a	a	a	b	b	b	b	a	b	a	a	b	a	b	a	a	u
16	SNP_0039666_290	198.21	h	a	b	b	b	b	b	a	a	h	b	b	a	a	b	h	a	b	b	a	a	a	a	b	h	a	b	b	b	a	a	a	a	b	b	b	b	a	b	h	h	a	a	b	a	a	b
17	InDel_0008808_67871	0	a	b	b	u	a	u	u	b	h	a	u	u	u	a	b	a	a	b	b	b	b	a	b	a	u	u	a	a	a	a	a	u	a	u	h	a	a	a	u	b	b	a	b	a	a	u	b
17	SNP_0207329_1204	1.11	a	b	a	a	a	a	b	b	a	a	b	b	b	a	b	a	b	a	b	b	a	a	b	a	b	a	a	a	a	a	a	a	a	b	b	a	a	a	a	b	b	b	b	a	a	b	b
17	SNP_0009314_6444	2.95	a	b	a	a	a	b	b	b	a	a	a	b	b	u	b	a	b	a	b	b	a	a	b	a	b	a	a	a	a	a	a	a	a	a	b	a	a	a	a	b	b	b	b	a	a	b	b
17	SNP_0004391_5524	4.43	a	b	a	a	a	u	b	b	a	a	a	b	b	a	b	a	b	a	b	b	a	a	b	a	b	u	a	a	a	a	a	a	a	a	b	a	a	a	a	b	b	b	b	u	a	b	u
17	SNP_0001886_45639	5.9	a	b	a	a	a	b	b	b	a	a	a	b	a	u	b	a	b	u	b	b	b	u	b	a	b	a	a	a	a	a	a	a	u	a	b	a	a	a	a	u	b	b	b	a	a	b	b
17	SNP_0764504_298	7.93	a	b	a	a	a	b	b	b	h	a	a	b	a	u	b	a	b	a	b	b	b	a	b	a	b	u	a	a	a	a	a	a	a	a	b	a	a	a	a	b	b	b	b	a	a	b	b
17	SNP_0728457_131	9.04	a	b	a	u	a	b	b	b	u	a	a	u	a	a	b	u	u	a	b	b	b	a	b	a	b	u	a	a	u	a	a	a	u	a	u	a	a	a	a	b	b	b	b	a	a	u	b
17	SNP_0049804_2755	10.15	a	b	a	a	a	b	b	b	h	a	a	b	a	a	b	u	b	a	b	b	b	a	b	a	b	a	u	a	a	a	a	a	a	a	b	a	a	a	u	b	b	b	b	a	a	b	b
17	SNP_0003079_20602	12.55	a	u	a	a	u	b	a	b	a	a	b	b	a	a	b	u	b	a	b	b	b	u	b	a	b	a	a	a	a	a	a	a	a	a	b	a	a	a	a	b	b	b	b	a	a	b	b
17	SNP_0006787_90159	13.84	a	b	a	a	a	b	a	b	a	a	b	b	a	a	b	a	b	a	b	b	b	a	b	a	b	a	a	a	a	a	a	a	a	a	b	a	a	a	b	b	b	b	b	a	a	b	b
17	InDel_0117013_972	16.61	u	b	a	a	a	u	a	b	a	a	b	b	a	a	b	a	b	a	b	b	b	b	b	a	b	a	a	a	u	a	a	a	u	a	b	a	a	a	b	b	b	b	b	a	u	b	b
17	SNP_0314394_783	17.71	a	b	a	a	a	b	a	b	a	a	b	b	a	a	b	a	b	a	b	b	b	b	b	a	b	a	a	a	a	a	a	a	a	a	b	a	a	a	b	b	b	b	u	a	a	b	b
17	SNP_0009992_12992	20.11	a	b	a	a	a	b	a	a	a	a	b	b	a	a	b	a	b	a	b	b	b	b	b	a	b	a	a	a	a	a	a	a	a	a	b	a	a	a	b	b	u	b	b	a	a	b	b
17	SNP_0002642_295358	21.22	u	b	a	a	a	b	u	a	a	a	b	b	a	a	b	a	b	a	b	b	b	u	b	a	b	a	a	a	a	a	a	a	a	a	b	a	a	a	b	b	b	u	b	a	a	b	b
17	SNP_0076911_1742	22.7	a	b	a	a	a	b	a	a	a	a	b	b	a	a	b	a	b	a	b	b	b	a	a	a	b	a	a	a	a	u	a	a	a	a	b	a	a	a	b	b	b	b	b	a	a	b	b
17	SNP_0002443_326490	25.28	b	b	a	a	a	b	a	a	a	a	b	b	a	a	b	a	b	u	b	b	b	a	a	u	b	b	a	a	a	a	a	a	a	a	a	a	a	a	b	b	b	b	b	b	b	b	b
17	SNP_0229836_602	26.94	b	b	a	a	a	b	h	a	a	a	b	u	a	a	b	a	b	a	b	b	b	a	a	a	b	b	a	a	a	a	a	a	a	a	a	a	a	a	b	b	b	b	b	b	u	b	b
17	SNP_0005007_213294	28.79	b	b	a	a	a	b	a	a	a	a	b	b	a	u	b	a	b	u	b	b	b	a	a	a	b	u	a	a	b	a	a	a	a	a	a	a	a	a	u	b	u	b	b	b	b	b	b
17	SNP_0003208_268408	31	u	b	a	a	a	b	a	a	a	a	b	b	b	u	b	a	b	a	b	b	b	a	a	a	b	b	a	a	b	a	a	a	a	a	a	a	a	a	b	b	b	b	b	b	b	a	b
17	SNP_0005511_103778	32.11	b	b	a	a	a	b	a	a	a	a	b	b	b	a	b	a	b	a	b	b	b	a	a	a	b	b	a	a	b	a	a	a	u	a	u	a	a	a	b	b	b	b	b	b	b	a	b
17	SNP_0011456_11326	33.77	a	b	a	a	a	b	a	a	a	a	b	b	b	a	b	u	b	a	b	u	b	a	a	a	b	b	a	a	b	a	a	a	a	a	a	u	a	a	b	b	b	b	b	b	b	a	b
17	SNP_0003683_130847	35.25	a	b	a	a	b	b	a	a	a	a	b	b	u	u	b	a	b	a	b	b	b	a	a	a	b	b	a	a	b	a	a	a	a	a	a	a	a	a	b	b	b	b	b	b	b	a	b
17	SNP_0003022_74115	37.65	a	b	a	a	a	b	a	a	a	a	b	b	b	a	b	a	b	a	b	b	b	u	a	u	a	b	a	a	b	a	a	a	a	a	b	a	a	a	b	b	u	b	b	b	b	u	b
17	SNP_0001184_181543	40.23	a	u	a	a	a	b	a	a	a	a	b	b	b	a	b	a	b	a	b	b	b	a	a	a	a	b	h	a	b	a	a	a	a	a	b	a	a	u	b	b	b	b	b	b	b	u	a
17	SNP_0002919_339494	41.89	a	b	a	a	a	b	a	a	a	a	b	b	b	a	b	a	b	a	b	b	b	a	a	a	a	b	h	u	b	a	u	a	a	a	b	a	a	a	b	b	b	b	b	b	b	a	a
17	SNP_0000505_18222	43.74	a	b	a	a	b	b	u	u	a	a	b	u	b	a	b	a	b	a	b	b	b	a	a	a	a	b	h	a	b	a	a	a	a	a	b	a	a	a	u	b	b	b	b	b	b	a	a
17	SNP_0001610_3679	45.21	a	b	a	a	a	b	a	a	a	a	b	b	b	a	b	a	b	a	b	u	b	a	a	a	a	b	h	a	b	a	u	a	a	a	b	a	u	u	b	u	b	b	b	u	b	u	a
17	TM34653	46.32	a	b	a	a	a	b	a	a	a	a	b	b	b	a	b	a	b	a	b	b	b	a	a	a	a	b	h	a	b	a	a	a	a	a	b	a	a	b	b	a	b	b	b	b	b	a	a
17	SNP_0001386_42989	47.43	a	b	a	a	a	b	a	a	a	a	b	b	b	a	b	a	b	a	b	b	b	a	a	a	a	b	h	a	b	a	a	a	a	a	b	a	a	b	b	a	b	b	b	b	b	a	b
17	SNP_0010935_14913	49.27	a	b	a	a	a	b	a	a	a	a	u	b	b	a	b	a	b	a	b	b	b	a	a	a	a	b	a	b	b	a	a	a	a	u	b	u	a	b	b	a	h	b	b	b	b	a	b
17	SNP_0002517_266942	50.38	a	u	a	a	a	b	a	a	a	a	b	b	b	a	b	a	b	a	b	b	b	a	a	a	a	b	h	b	b	a	a	a	a	a	b	a	u	b	b	a	b	b	b	b	b	a	b
17	SNP_0000598_401846	51.49	a	b	a	u	a	b	a	a	a	a	b	b	b	a	b	a	b	a	b	b	b	a	a	a	a	b	h	b	b	a	a	a	u	a	b	a	a	b	b	a	b	b	b	b	b	a	b
17	SNP_0011251_15512	52.59	a	b	a	a	a	b	a	a	a	a	b	b	b	a	b	h	b	a	b	b	b	a	a	a	a	b	h	b	b	a	a	a	a	a	b	a	a	b	b	a	b	b	b	b	b	a	b
17	SNP_0002998_148433	54.07	a	b	a	a	a	b	a	a	a	a	b	b	b	a	b	h	b	a	b	b	b	a	a	a	a	b	a	a	b	a	a	a	a	a	b	a	a	b	b	a	b	b	b	b	b	a	b
17	SNP_0002442_10790	55.55	a	b	a	b	a	b	b	a	a	a	b	b	b	a	b	b	b	a	b	b	u	a	a	a	a	b	h	a	b	a	a	a	a	a	b	a	a	b	b	a	h	b	b	b	b	a	b
17	SNP_0002771_288335	56.84	a	b	a	b	a	b	b	u	a	a	b	b	b	a	b	u	b	a	b	b	b	a	a	a	a	b	h	a	b	a	a	a	u	a	b	a	a	b	b	b	b	b	b	u	a	a	b
17	SNP_0030909_216	58.31	a	b	a	u	a	u	u	a	a	a	b	b	u	a	b	h	a	a	b	b	b	a	a	a	a	b	h	a	b	a	a	u	u	a	b	u	a	b	b	b	b	b	b	b	a	a	b
17	SNP_0001017_488908	60.53	a	b	u	b	a	b	u	a	a	a	b	b	h	a	b	h	a	a	h	b	b	a	a	a	a	b	h	a	h	a	a	h	b	a	b	a	a	b	b	b	h	b	b	b	a	a	b
17	SNP_0000758_415682	62.56	a	b	a	b	a	b	b	a	a	a	b	b	b	a	b	h	a	a	b	b	h	a	u	a	a	b	h	a	b	a	a	b	b	a	b	a	a	b	b	b	b	b	b	b	a	a	b
17	SNP_0001188_33317	63.66	a	b	a	b	a	b	b	a	a	a	b	b	b	a	b	h	a	a	b	b	h	a	a	a	a	b	h	a	b	a	a	b	b	a	b	a	a	b	b	b	b	b	b	b	a	a	b
17	SNP_0010620_14528	64.77	a	b	a	b	b	b	b	a	a	a	b	b	u	a	b	h	a	a	b	b	h	a	a	a	a	b	h	a	b	a	a	b	b	a	u	a	a	b	b	u	b	b	b	b	a	a	b
17	SNP_0000793_445554	65.88	a	b	a	b	b	b	b	a	a	a	b	b	b	a	b	a	a	a	b	b	h	a	a	a	a	b	h	a	b	a	a	b	b	a	b	a	a	b	b	b	b	b	b	b	a	a	b
17	SNP_0001075_51069	66.99	a	b	a	b	b	b	b	a	a	a	b	b	b	a	b	a	a	a	b	b	h	a	a	a	a	b	h	a	b	a	a	b	b	a	b	a	a	b	b	b	b	b	b	b	a	a	b
17	SNP_0004517_62204	68.09	a	b	a	b	b	b	b	a	a	a	b	b	b	a	b	a	a	a	b	b	h	a	a	a	a	b	h	a	b	a	a	b	b	a	b	a	a	b	b	b	b	b	b	b	a	a	b
17	SNP_0002553_104167	69.2	a	b	a	b	a	b	b	a	a	a	b	b	b	a	b	a	a	a	b	b	h	a	a	a	a	b	h	a	b	a	a	b	b	a	b	b	a	b	b	b	b	b	b	b	a	a	b
17	SNP_0007409_92632	70.49	a	b	a	b	b	b	b	a	a	a	b	b	b	a	b	a	a	a	b	b	h	a	a	a	a	b	a	a	b	a	a	b	b	a	b	b	a	b	b	b	b	b	b	b	u	a	b
17	SNP_0910923_189	71.97	a	b	a	b	a	b	b	a	a	a	b	b	b	a	b	a	a	a	b	b	h	u	a	a	a	b	h	a	b	a	a	b	b	a	b	b	a	b	b	b	b	b	b	b	a	a	b
17	SNP_0002810_66643	73.07	a	b	a	b	b	u	b	a	h	a	b	b	b	a	b	a	a	a	b	b	h	a	a	a	a	b	u	a	b	u	a	b	b	a	b	b	a	b	b	b	b	b	b	b	u	a	u
17	SNP_0000959_604002	74.73	a	u	a	b	a	b	b	a	h	a	b	b	b	a	b	a	a	a	b	b	h	a	a	a	a	b	a	a	b	a	a	b	b	a	b	b	a	b	b	b	b	b	a	b	u	a	b
17	SNP_0004919_12102	76.03	a	b	a	b	b	b	b	a	h	a	b	b	b	a	b	a	a	a	b	b	a	a	u	a	a	b	a	a	b	a	a	b	b	a	b	b	a	b	b	b	b	b	a	b	a	a	b
17	SNP_0051981_2822	77.69	a	b	a	b	a	b	b	a	h	a	b	u	b	a	b	a	a	a	b	b	h	a	a	a	a	b	h	a	b	a	a	b	b	a	b	b	a	b	b	b	b	u	a	b	a	a	b
17	SNP_0004835_218188	78.79	a	b	a	b	a	b	b	a	b	a	b	b	b	a	b	a	a	a	b	b	h	a	a	a	a	b	h	a	b	a	a	b	b	u	b	b	a	b	b	b	b	b	b	u	a	a	b
17	SNP_0268144_575	79.9	a	b	a	b	a	b	b	a	b	u	b	b	b	a	b	a	a	a	b	b	h	a	a	a	a	b	a	a	b	a	a	b	b	a	b	b	a	b	b	b	b	b	b	b	a	a	b
17	SNP_0007173_115519	81.01	a	b	a	b	a	b	b	a	b	a	b	b	b	a	b	a	a	a	b	h	h	a	a	a	a	b	h	a	b	a	a	b	b	a	b	b	a	b	b	b	b	b	b	b	a	a	a
17	SNP_0046328_3173	82.12	a	b	a	b	a	b	b	a	b	a	b	u	b	a	b	a	a	a	b	h	h	a	a	a	a	b	h	a	b	a	a	b	b	a	b	b	a	b	b	b	a	b	b	b	a	a	a
17	SNP_0003811_127451	83.22	a	b	a	b	a	b	b	a	b	a	b	b	b	u	b	a	a	u	b	h	h	u	a	b	a	b	h	a	b	a	a	b	b	u	b	b	a	b	u	b	a	b	b	b	a	a	a
17	SNP_0023918_3852	84.33	a	u	a	b	a	b	u	a	b	a	b	b	u	a	b	a	a	a	b	h	h	a	a	b	a	b	h	a	b	a	a	b	b	a	b	b	a	b	b	b	a	b	b	u	a	a	a
17	SNP_0004461_126211	85.44	a	b	a	b	a	b	b	a	b	a	b	b	b	a	b	a	a	a	b	h	h	a	a	b	a	b	h	a	b	a	a	b	b	a	u	b	a	b	b	b	a	b	b	b	a	a	a
17	SNP_0001082_106969	86.54	a	b	a	b	a	b	b	a	b	a	b	b	b	u	b	a	a	a	b	b	b	a	u	b	a	b	b	u	b	a	a	b	b	a	b	b	a	b	b	b	a	b	b	b	a	a	a
17	SNP_0170084_743	88.02	a	b	a	b	a	b	b	a	b	a	u	b	b	a	b	a	a	a	u	b	a	a	a	b	a	b	h	a	b	a	a	b	b	a	b	b	a	b	b	b	a	b	b	b	a	a	a
17	SNP_0172003_799	89.5	a	b	a	b	a	b	b	a	b	u	b	b	b	a	b	a	a	a	b	b	h	a	u	b	a	b	h	a	b	a	a	b	b	a	b	b	a	b	b	b	a	b	b	b	a	a	a
17	SNP_0140675_1360	90.6	a	b	a	b	a	b	b	a	b	a	b	b	b	a	b	a	u	a	b	b	a	a	a	b	a	b	h	a	b	a	a	b	b	a	b	b	a	b	u	u	a	b	b	b	a	a	a
17	SNP_0034347_1716	91.89	a	b	a	b	a	b	b	a	b	a	b	b	b	a	b	u	a	a	b	b	h	a	a	b	a	b	a	a	b	a	a	b	b	a	b	b	a	b	b	b	a	b	b	b	a	a	a
17	SNP_0002820_211133	93.19	u	b	a	b	a	b	b	a	b	a	b	b	b	a	b	a	a	a	b	b	h	a	a	b	a	b	a	a	b	a	a	b	u	a	b	b	a	b	h	b	a	b	b	b	a	a	a
17	SNP_0017517_7762	94.29	a	b	u	b	a	b	b	u	b	a	b	b	b	a	b	a	a	a	b	b	h	a	a	b	a	b	a	a	b	u	a	b	b	a	b	b	a	b	h	b	a	b	b	u	a	a	a
17	InDel_0003831_7426	95.58	a	b	a	u	a	u	b	a	b	a	b	b	a	a	b	a	a	a	b	b	h	a	a	b	a	b	a	a	b	a	a	b	b	a	b	b	a	b	u	b	u	b	b	b	a	u	a
17	SNP_0007767_1287	96.69	u	b	a	b	a	b	b	a	b	a	b	b	a	a	b	a	a	a	b	b	b	a	a	b	a	b	a	a	b	a	a	b	b	a	b	b	a	b	h	b	a	b	b	b	a	a	a
17	SNP_0007001_782	97.98	a	b	u	b	a	b	b	a	b	a	b	b	a	a	b	a	a	a	b	b	b	a	a	b	a	b	a	a	b	a	a	b	b	a	b	b	a	b	h	b	a	b	b	b	a	a	a
17	SNP_0309887_855	99.27	a	b	a	b	a	b	b	u	b	a	b	b	a	a	b	a	a	a	b	b	b	a	a	b	a	b	a	a	b	a	a	b	b	a	b	b	a	b	h	b	a	b	b	b	a	a	a
17	SNP_0015056_7098	100.57	a	b	u	u	a	b	b	u	u	a	u	b	a	u	b	u	a	a	b	b	u	a	a	b	a	b	a	a	b	a	a	u	u	a	b	u	a	b	h	u	a	b	b	b	a	a	a
17	SNP_0013316_4794	101.86	a	b	a	b	a	b	b	a	b	a	b	u	a	a	b	u	a	a	b	u	b	a	a	b	a	b	a	a	b	a	a	b	b	a	b	b	a	b	h	b	a	b	b	b	a	u	a
17	PT51013	102.97	a	b	a	b	a	b	b	a	b	a	b	b	a	a	b	a	a	a	b	b	b	a	a	b	a	b	a	b	b	a	a	b	b	a	b	b	a	b	b	b	a	b	b	b	a	a	a
17	SNP_0028456_1780	104.07	a	b	a	a	a	b	b	a	b	a	b	b	a	a	b	a	a	a	b	b	b	a	u	u	a	b	a	b	b	a	a	u	b	a	b	b	a	b	a	b	a	b	b	b	a	a	a
17	SNP_0006465_69889	108.51	a	b	a	a	a	b	b	a	b	a	b	b	a	a	b	a	b	a	b	b	b	a	a	b	a	b	a	b	b	a	a	b	b	a	b	b	a	b	h	b	a	b	b	b	a	a	a
17	SNP_0002671_28955	110.91	a	b	u	a	a	u	b	a	b	a	b	b	a	a	b	a	b	a	b	b	b	a	a	b	a	b	h	u	b	a	a	b	b	a	b	b	a	a	h	b	a	b	b	u	a	a	a
17	SNP_0637958_281	112.39	a	b	a	a	a	b	b	a	b	a	b	b	a	u	b	a	b	a	b	b	b	a	a	b	a	b	h	b	b	a	a	b	b	a	b	b	a	a	h	b	a	b	b	b	a	a	a
17	SNP_0015332_12187	113.49	a	b	a	a	a	b	u	a	b	a	b	b	a	a	b	a	b	a	b	b	b	a	a	b	a	b	h	b	b	a	a	b	h	u	b	b	a	h	u	b	a	b	b	b	a	a	a
17	SNP_0004982_158242	114.6	a	b	a	a	u	b	b	a	b	a	b	b	a	a	b	a	b	a	b	b	b	a	a	u	a	b	h	b	b	a	a	b	b	a	b	b	a	h	h	b	a	b	b	b	a	a	a
17	SNP_0002043_207277	117	a	b	a	a	a	b	b	a	b	a	u	b	a	a	b	u	b	a	b	b	b	a	a	u	a	b	h	u	b	a	a	b	b	a	b	b	u	h	b	b	a	b	b	b	u	a	u
17	SNP_0011830_14815	118.11	a	b	a	a	b	b	b	a	b	a	b	b	a	a	b	a	b	a	b	b	b	a	a	b	a	b	b	b	b	a	a	b	b	a	b	b	a	h	b	b	a	b	b	b	b	a	a
17	SNP_0003270_191356	121.06	a	b	a	a	b	a	b	a	b	a	b	b	a	a	b	a	b	a	b	b	b	a	a	b	a	b	h	b	b	a	a	b	b	a	b	a	a	a	b	b	a	b	b	b	b	a	a
17	TM14213	123.28	a	b	a	a	a	a	b	a	b	a	b	b	a	a	b	a	b	a	b	b	b	a	a	b	a	b	b	b	b	a	a	b	b	a	b	a	a	h	b	b	a	b	b	b	b	a	a
17	SNP_0007645_4143	124.38	a	b	a	a	a	a	u	a	b	a	b	b	a	a	b	a	b	a	b	b	b	a	a	b	a	a	h	b	b	a	a	b	b	a	b	a	a	h	b	b	a	b	b	b	b	a	a
17	TM20498	125.86	a	b	a	b	b	a	b	a	b	b	b	b	a	a	b	a	b	a	b	b	b	a	a	b	a	a	b	b	b	a	a	b	b	a	b	a	a	b	b	b	a	b	b	b	b	a	a
17	SNP_0004190_48401	128.44	a	b	a	a	b	a	b	a	b	b	b	b	a	a	b	a	b	b	b	b	b	u	u	b	a	a	a	b	b	a	u	b	b	a	b	a	a	b	b	b	a	b	b	b	b	a	a
17	SNP_0008699_25920	129.74	a	b	a	a	b	a	b	b	b	b	b	b	a	a	b	a	b	b	b	u	b	a	a	b	a	a	a	b	b	a	a	b	b	a	b	a	a	h	b	b	a	b	b	b	b	a	a
17	SNP_0049185_1690	132.14	a	b	a	u	u	a	b	b	b	b	b	b	a	a	b	a	b	b	b	b	b	a	a	b	a	a	a	b	b	a	a	b	b	a	b	a	a	a	b	b	a	b	b	b	b	a	a
17	SNP_0009891_77060	133.43	a	b	a	a	a	a	b	b	u	b	b	b	a	a	b	a	b	b	u	b	b	a	a	a	a	a	a	b	b	u	a	h	b	a	b	a	a	h	u	b	b	b	b	u	b	a	a
17	SNP_0010421_1107	134.53	a	b	a	a	b	a	b	b	u	b	b	b	a	b	b	a	b	b	b	b	b	a	a	a	a	a	a	b	b	a	a	b	b	a	b	u	a	b	b	b	b	b	b	b	b	a	u
17	SNP_0375874_226	137.49	a	b	a	a	a	a	b	b	b	b	b	b	a	b	b	a	b	b	b	b	b	a	a	a	a	a	a	b	b	a	a	b	b	a	b	u	a	b	b	b	b	u	b	b	b	a	a
17	SNP_0003512_11326	144.16	a	b	a	a	b	a	b	b	b	b	b	b	b	b	b	b	b	b	b	b	a	u	a	a	a	b	a	u	b	b	a	b	b	a	b	u	a	b	b	a	a	a	b	a	b	a	a
17	SNP_0018764_6372	145.82	a	b	a	a	a	a	b	b	b	b	b	b	b	b	a	b	b	b	b	b	a	a	a	a	a	b	a	b	b	b	a	b	b	a	b	a	a	b	b	a	a	a	b	a	b	a	a
17	SNP_0002327_195347	146.93	a	b	a	a	a	a	b	b	b	b	b	b	b	b	a	b	b	b	b	b	a	a	a	a	a	b	a	b	b	b	a	b	b	a	u	a	u	b	b	a	a	a	b	a	b	a	a
17	SNP_0075949_2070	150.99	a	b	a	a	u	a	b	u	b	b	u	a	b	u	a	u	u	b	b	u	a	a	a	a	u	b	u	b	b	b	a	a	u	a	b	a	a	b	b	a	a	u	b	a	b	a	a
17	SNP_0028030_3770	153.21	a	u	a	a	a	a	b	b	b	b	u	a	b	b	a	b	b	b	b	b	a	a	a	a	a	b	a	b	b	b	a	a	a	a	b	a	a	b	b	a	a	a	b	a	b	a	a
17	SNP_0014121_8034	154.68	a	b	a	a	a	a	b	b	b	b	b	a	b	b	a	b	b	b	u	b	a	a	a	a	a	b	a	b	b	b	a	a	a	a	b	h	a	a	b	a	a	a	b	a	b	a	a
17	SNP_0001483_19828	156.53	a	b	a	a	a	a	b	b	b	b	b	a	b	b	a	b	b	b	b	b	a	a	a	a	a	b	a	b	b	b	a	a	a	a	b	h	a	a	b	a	a	a	b	a	b	a	a
17	SNP_0008454_15919	158.74	a	b	a	a	a	u	b	b	b	b	b	u	b	b	a	u	b	b	b	a	a	a	a	u	a	b	a	b	b	b	a	a	a	a	b	h	a	a	b	a	a	a	b	a	b	a	u
17	SNP_0005918_81205	160.4	a	b	u	a	b	a	b	b	b	b	b	a	b	b	a	b	b	b	b	a	a	a	a	a	a	b	a	b	b	b	a	a	a	a	b	u	a	a	b	a	a	a	b	a	b	a	a
17	SNP_0002716_270641	162.62	a	b	a	a	a	a	b	u	b	a	u	a	b	u	a	b	u	b	b	a	u	u	a	a	a	a	a	b	b	b	a	a	a	a	b	u	a	a	b	a	a	u	u	a	b	a	a
17	SNP_0156877_503	163.73	b	u	a	a	a	a	b	b	u	b	u	a	b	b	a	b	u	b	b	a	b	a	a	a	a	b	a	b	b	b	a	a	a	a	b	h	a	a	b	a	a	a	b	a	b	a	a
17	SNP_0003757_32665	164.83	b	b	b	a	a	b	b	b	b	b	u	a	b	b	a	b	b	b	b	a	b	b	a	b	b	b	a	b	b	b	a	a	u	a	b	h	a	a	b	a	a	a	b	a	a	u	a
17	PT52889	165.94	u	b	b	a	a	b	b	b	b	b	b	u	b	b	a	b	b	b	b	a	b	b	a	b	b	b	a	b	b	b	u	a	a	a	a	h	a	a	b	a	a	a	b	a	a	a	a
18	SNP_0006721_124579	0	a	b	a	b	b	b	a	a	a	a	b	u	a	a	b	a	a	a	b	a	b	b	a	b	b	b	a	b	b	b	b	b	b	b	b	b	a	b	a	b	a	a	b	a	b	a	a
18	SNP_0003491_24806	1.66	a	u	b	b	u	b	u	a	a	a	b	a	a	a	b	a	b	a	a	a	b	b	a	b	b	b	a	b	b	b	b	b	b	b	b	b	a	b	a	u	a	a	b	a	b	a	a
18	SNP_0008149_76013	2.77	u	b	a	b	a	b	a	a	a	a	b	a	a	a	b	a	u	a	b	a	b	b	a	b	b	b	u	b	b	b	b	b	b	b	b	b	a	u	a	b	a	a	b	b	b	u	a
18	SNP_0000998_274923	3.87	a	b	a	b	a	b	a	a	a	a	b	a	a	a	b	a	a	a	b	a	b	b	a	b	u	b	a	b	b	b	b	b	b	b	b	b	a	b	a	b	a	a	b	h	b	a	a
18	SNP_0594756_586	6.09	a	b	a	b	a	b	u	a	a	b	b	u	a	a	b	a	a	a	b	a	b	b	a	h	b	b	a	b	h	b	h	b	a	u	b	b	a	b	a	h	a	a	b	b	b	a	a
18	SNP_0010085_9428	7.38	a	b	a	b	u	b	a	a	a	b	b	a	a	a	b	a	a	a	b	a	b	b	a	b	b	b	a	b	b	b	b	b	b	b	b	b	a	b	a	b	a	a	b	b	b	a	a
18	SNP_0041136_1413	8.49	a	a	a	b	a	u	u	a	a	b	b	a	a	u	b	a	b	a	b	a	b	b	a	b	b	b	a	b	u	b	b	b	b	b	b	b	a	b	a	b	a	a	b	u	b	a	a
18	SNP_0002657_325444	9.96	a	a	a	b	a	b	a	a	a	b	b	u	a	a	b	a	b	a	b	a	b	b	a	b	b	b	a	b	b	b	b	b	b	b	b	b	a	b	a	b	a	a	b	b	b	a	a
18	SNP_0658496_147	11.07	a	a	u	b	a	b	a	a	a	b	b	a	a	a	b	a	b	a	b	a	b	u	a	b	b	b	a	b	u	b	b	b	b	b	b	b	a	b	a	b	a	a	u	b	b	a	a
18	SNP_0263825_685	12.18	u	a	a	b	a	u	u	u	a	u	b	a	a	a	b	u	b	u	b	a	b	b	a	b	b	b	a	b	b	u	b	b	b	b	b	b	a	u	a	b	a	a	b	b	b	a	a
18	SNP_0012085_1493	13.29	a	a	a	b	a	b	a	a	a	b	b	a	a	a	b	a	b	a	b	a	b	b	a	b	b	b	a	b	b	b	b	b	b	b	b	b	a	b	a	b	a	a	b	b	b	a	a
18	SNP_0005043_113853	14.58	a	a	a	b	a	b	a	a	a	b	b	a	a	a	b	a	u	a	b	a	b	b	u	b	b	b	a	b	b	b	b	b	b	b	b	b	a	b	a	b	a	a	b	b	b	a	a
18	SNP_0058550_324	16.24	a	a	a	b	a	b	a	a	a	b	b	a	a	a	b	a	b	a	b	a	b	b	a	b	b	b	a	b	b	b	b	b	b	b	b	b	a	b	a	b	a	a	a	b	b	u	a
18	SNP_0003219_2150	17.53	a	u	a	b	a	b	a	a	a	b	b	a	a	a	b	a	b	a	b	u	b	b	a	b	b	b	a	b	b	u	a	b	b	b	b	b	a	b	a	b	a	a	a	b	b	a	a
18	SNP_0254930_432	18.64	a	a	a	b	a	b	a	a	a	b	b	a	a	a	h	a	b	a	h	a	b	h	a	b	b	h	a	b	b	b	a	h	b	b	b	h	a	b	a	b	a	a	a	b	b	a	a
18	SNP_0006795_7750	20.3	a	a	a	b	a	u	a	a	a	b	b	a	a	a	b	a	b	a	b	a	b	b	a	b	b	b	a	b	b	b	a	b	b	b	b	b	a	b	a	b	a	a	a	b	b	a	a
18	SNP_0068906_1713	21.4	a	a	a	b	a	b	a	a	a	b	b	a	a	a	b	a	b	a	b	a	b	b	a	b	b	b	a	b	b	b	a	b	b	b	b	b	a	b	a	b	a	a	a	b	b	a	a
18	SNP_0136452_1401	22.51	a	a	a	b	a	b	a	a	a	b	b	a	u	a	b	a	u	h	b	a	b	b	a	b	b	b	a	b	b	b	a	b	b	b	b	b	a	b	a	b	a	a	a	b	b	u	a
18	SNP_0789902_356	23.62	a	a	a	b	a	b	a	a	a	b	b	a	a	a	b	a	b	a	b	a	b	b	a	b	b	b	a	b	b	b	a	b	b	b	b	b	a	b	a	b	a	a	a	b	b	a	a
18	InDel_0000781_353183	24.72	u	a	a	b	a	b	a	a	u	b	b	u	a	a	b	a	b	a	b	a	b	b	a	b	b	b	a	b	b	b	a	b	b	u	b	b	a	b	a	u	a	a	a	b	b	a	a
18	SNP_0003486_856	25.83	a	a	a	b	a	b	u	a	a	b	b	a	a	a	b	a	b	a	b	a	b	b	a	b	b	b	a	b	b	b	a	b	b	b	b	b	a	b	a	b	a	a	a	b	b	a	a
18	SNP_0002034_48436	26.94	u	a	a	b	a	b	a	a	a	b	b	a	a	a	b	u	b	a	b	a	b	b	a	b	b	b	a	b	b	b	a	b	b	b	b	b	a	b	a	b	a	a	a	b	b	a	u
18	SNP_0003957_19931	28.05	a	a	a	b	a	b	a	a	a	b	b	a	a	u	b	a	b	a	b	a	b	b	a	b	b	b	a	b	b	b	a	b	u	b	b	b	u	b	a	b	a	a	a	b	b	a	a
18	SNP_0001475_225160	29.15	a	u	a	b	a	b	a	a	a	b	b	a	a	a	b	a	b	a	b	a	b	b	a	b	b	b	a	b	b	b	a	b	b	b	b	b	a	b	a	b	a	a	a	b	b	a	a
18	SNP_0049372_1928	31.74	u	a	b	b	a	u	a	a	a	b	b	u	a	a	b	a	b	a	u	u	b	b	a	b	b	b	a	b	b	b	a	b	b	b	b	b	u	b	a	b	a	a	a	b	b	a	u
18	SNP_0006944_132754	36.36	a	a	b	b	a	b	a	a	a	b	b	a	a	a	b	a	u	a	b	a	b	b	a	b	b	b	a	b	b	b	a	b	u	b	b	b	b	a	a	b	a	u	a	b	b	b	a
18	SNP_0127502_304	37.65	a	a	b	b	a	b	a	a	a	b	b	a	a	a	b	a	b	u	b	a	b	b	a	b	b	h	a	b	b	b	a	b	b	b	b	b	b	a	a	b	a	a	a	b	b	b	a
18	SNP_0004198_199613	39.49	a	a	b	b	a	u	a	a	a	b	u	a	a	u	b	a	b	a	a	a	b	b	a	b	b	b	a	b	b	b	a	b	b	b	b	b	b	a	a	b	a	u	a	b	b	b	a
18	SNP_0012625_22695	40.6	a	a	b	b	a	u	a	a	a	b	b	a	a	a	b	a	b	a	a	a	u	b	a	b	b	b	a	b	b	b	a	b	b	b	u	b	b	a	a	b	a	u	a	b	b	b	a
18	SNP_0001063_462934	41.89	a	a	b	b	a	b	a	a	a	b	b	a	a	a	b	a	b	a	a	a	b	b	a	b	b	b	a	b	b	b	a	b	b	b	a	b	b	a	a	b	a	a	a	b	b	b	a
18	SNP_0001179_568201	44.85	a	b	b	b	a	b	a	a	a	a	b	a	a	a	b	a	b	a	a	a	b	b	a	b	b	b	b	b	b	b	a	b	b	b	a	b	b	a	a	b	a	a	a	b	b	b	b
18	SNP_0003627_127974	45.96	a	b	b	b	u	b	a	a	a	a	u	a	a	a	b	a	b	a	a	a	b	b	a	b	b	b	u	u	b	b	a	b	b	b	a	b	b	a	a	b	a	a	a	b	b	b	b
18	SNP_0002453_196683	47.25	a	u	b	b	a	u	a	a	a	a	b	a	a	a	b	a	b	a	a	a	b	b	a	b	b	b	b	b	b	b	a	b	b	u	u	b	b	u	u	b	a	a	a	u	b	b	u
18	SNP_0009229_7162	48.35	a	b	b	b	a	u	u	a	a	a	b	a	u	a	b	a	b	a	a	a	b	b	a	b	b	b	b	b	b	b	a	b	b	b	a	b	b	a	a	b	a	a	a	u	b	u	b
18	SNP_0009678_64402	49.83	u	b	b	b	a	b	a	b	a	a	b	a	a	a	b	a	b	a	a	a	b	b	a	b	b	b	b	b	b	b	a	b	b	b	b	b	b	a	a	a	a	a	a	b	b	b	b
18	SNP_0009849_61123	52.42	a	b	b	b	a	b	u	b	a	a	b	a	u	a	b	a	b	a	a	a	b	b	a	b	b	b	b	b	b	b	a	b	u	b	b	b	b	a	a	a	a	a	a	b	b	b	b
18	SNP_0008422_101587	54.26	a	b	b	u	a	b	a	b	a	a	u	a	a	a	b	a	u	a	a	u	b	b	a	b	b	b	b	b	b	b	a	b	b	b	b	b	b	a	a	u	a	a	b	b	b	a	b
18	SNP_0071646_1209	56.29	a	b	b	b	a	b	u	b	a	a	b	a	a	a	b	a	b	a	a	a	b	b	a	b	b	b	b	b	b	b	a	b	b	b	b	b	b	a	a	a	a	b	b	b	b	a	a
18	SNP_0637598_160	57.77	u	b	b	b	u	b	a	b	a	a	b	a	a	a	b	a	b	a	a	a	u	a	u	b	b	b	u	b	b	b	a	b	u	b	u	b	b	a	a	a	a	b	b	b	u	a	a
18	SNP_0002973_13258	62.02	a	b	b	b	a	b	a	a	a	a	b	a	a	a	b	u	b	a	a	a	b	a	a	b	b	b	b	b	b	b	a	b	b	b	b	b	b	a	a	a	a	b	b	b	a	a	a
18	SNP_0004898_118940	63.68	a	b	b	b	a	b	a	a	a	a	b	a	a	a	b	a	b	a	a	a	b	a	a	b	b	b	b	b	b	b	a	b	b	b	b	b	b	a	a	a	b	b	b	b	a	a	a
18	SNP_0008954_95337	66.45	u	b	b	b	a	b	a	b	a	a	b	a	a	a	b	a	b	a	u	a	b	a	a	b	b	b	u	b	b	u	a	b	b	b	b	b	b	a	a	a	b	b	b	u	a	a	a
18	SNP_0005489_133592	68.11	u	b	u	a	a	b	a	b	a	b	b	a	a	a	b	a	b	a	a	a	b	a	b	b	b	b	b	b	b	b	a	b	b	b	b	b	b	a	a	a	b	b	b	u	a	a	a
18	SNP_0015446_4679	69.4	b	b	b	a	a	b	a	b	a	b	b	a	a	a	b	a	b	a	a	a	b	a	b	b	b	b	h	b	b	b	a	b	b	b	b	b	b	a	a	a	b	b	b	b	a	a	u
18	SNP_0067150_533	71.62	b	b	a	a	a	b	a	b	a	b	b	a	a	a	b	a	b	a	a	a	b	a	b	b	b	b	b	b	b	b	a	b	b	b	b	b	b	a	a	a	b	b	b	b	a	a	b
18	SNP_0034257_610	73.28	b	b	a	u	a	b	a	b	a	b	b	a	a	a	b	a	b	a	a	a	b	a	b	b	b	b	u	b	b	b	a	b	b	b	b	b	b	a	a	a	b	b	b	b	a	a	b
18	SNP_0001444_367319	75.49	b	b	a	a	a	b	a	b	a	b	b	a	a	a	b	a	b	a	a	a	b	a	b	a	b	b	b	b	b	b	a	b	b	b	b	h	b	a	a	a	b	b	b	b	a	a	b
18	SNP_0062093_2270	76.97	b	b	a	a	a	b	a	b	u	b	b	a	a	a	b	a	u	a	a	a	b	a	b	a	b	b	a	b	b	b	a	b	b	b	b	b	b	a	a	u	b	b	b	b	a	a	b
18	SNP_0026701_5157	78.08	b	b	a	b	a	b	a	b	a	b	b	a	a	a	b	a	b	a	a	a	b	u	b	a	b	b	a	b	b	b	a	b	b	b	b	b	b	a	a	a	u	b	b	b	a	a	b
18	SNP_0003335_221409	80.29	b	a	a	u	a	b	a	b	a	b	b	a	a	a	b	a	b	a	a	a	b	a	b	a	b	b	a	b	b	b	a	b	b	b	b	b	b	a	b	a	b	b	b	b	a	a	b
18	SNP_0006328_126770	81.77	b	a	a	b	a	b	a	b	a	b	u	a	a	a	b	a	b	a	a	a	b	a	b	a	b	b	a	b	b	b	a	b	b	b	b	b	b	a	b	b	b	b	b	b	a	a	b
18	SNP_0012194_34156	82.88	b	a	a	b	u	b	a	b	a	b	b	a	a	a	b	b	b	a	a	a	b	a	b	a	b	b	u	b	b	b	a	b	b	b	b	b	b	a	b	a	b	b	b	b	a	a	b
18	SNP_0004337_88295	84.35	b	a	a	b	a	b	a	b	a	b	b	a	a	a	b	b	b	a	a	a	u	a	b	a	b	b	a	b	b	b	b	b	b	b	b	b	b	a	b	a	b	b	b	b	a	a	b
18	SNP_0010293_33007	85.46	b	a	a	b	a	b	a	b	a	b	b	a	a	a	b	b	b	a	a	a	u	a	b	a	b	b	a	b	b	b	b	b	b	b	b	b	b	a	b	a	b	b	b	b	a	a	b
18	SNP_0001381_384589	86.94	b	a	a	b	a	b	a	b	a	b	b	a	a	a	b	b	a	a	a	a	b	a	b	a	b	b	a	u	b	b	b	b	b	b	b	b	b	a	b	a	b	u	b	b	a	a	b
18	SNP_0007886_49785	88.23	b	a	a	a	a	b	a	b	a	b	b	a	a	a	b	b	a	a	a	a	b	a	b	a	b	b	a	a	b	b	b	b	b	b	b	b	u	a	b	a	b	b	b	b	a	a	b
18	SNP_0013149_27025	89.33	b	a	a	u	a	b	a	b	a	b	b	a	a	a	b	b	a	u	a	a	b	a	b	a	b	b	a	a	b	b	b	b	b	b	b	u	b	a	b	b	b	b	b	b	a	a	b
18	SNP_0008362_73100	91.73	b	a	a	h	a	b	a	b	a	b	b	a	a	a	b	b	a	a	a	a	u	a	b	b	b	b	a	a	a	b	b	b	b	b	b	b	b	a	b	b	b	b	b	b	a	b	b
18	SNP_0201848_917	93.58	b	a	a	h	a	b	a	b	a	b	b	a	a	a	b	b	a	a	a	a	b	a	b	b	b	a	a	a	a	b	b	b	b	b	u	b	b	a	b	b	b	u	b	u	b	b	b
18	SNP_0009051_38663	95.06	b	a	a	h	a	b	a	b	u	b	u	a	a	a	b	b	b	a	a	a	a	a	b	b	b	a	a	a	a	b	b	b	b	b	b	b	b	a	b	b	b	b	b	b	b	b	b
18	SNP_0005642_56751	97.27	b	a	a	h	a	b	a	b	a	b	b	a	a	a	b	b	b	a	u	a	a	a	b	b	b	a	a	a	a	b	b	b	b	b	b	b	b	u	b	b	b	b	b	b	b	b	b
18	SNP_0016536_5095	100.6	b	a	a	a	a	b	a	b	u	b	b	a	a	a	b	b	b	a	a	a	a	a	b	a	b	a	a	a	u	b	b	a	a	b	b	b	b	u	b	b	b	b	b	a	b	b	u
18	SNP_0004114_190516	102.26	b	a	a	a	a	b	a	b	a	u	b	a	a	a	b	b	b	a	a	a	a	a	b	b	b	a	a	a	a	u	b	a	a	b	b	b	b	a	a	b	b	b	b	a	b	b	a
18	SNP_0004051_165638	103.36	b	a	a	a	a	h	a	b	a	b	b	a	a	a	b	b	b	a	a	a	a	a	b	b	b	a	a	a	a	b	b	a	a	b	b	b	a	a	a	b	b	b	b	a	b	u	a
18	SNP_0004121_195036	104.84	b	a	a	a	a	b	a	b	a	b	b	a	a	a	b	b	b	u	a	a	a	a	b	b	b	a	a	a	a	b	b	a	a	b	b	b	a	a	a	b	b	b	b	a	u	u	u
18	SNP_0107522_1528	106.68	b	a	a	a	a	u	a	b	a	b	b	a	a	b	b	b	b	a	a	a	a	a	b	a	b	a	b	a	a	b	b	a	a	u	b	b	a	a	a	b	b	u	b	a	b	b	a
18	SNP_0155138_1300	109.27	b	a	a	a	a	b	a	b	a	b	b	a	a	h	a	b	b	a	a	a	a	a	b	u	b	a	b	a	b	a	b	a	a	b	b	b	a	a	b	b	b	b	b	a	b	b	a
18	SNP_0058763_1366	111.85	h	a	a	a	a	h	a	h	a	b	h	a	a	h	a	b	u	a	a	a	a	a	b	a	b	a	b	a	b	a	b	a	a	b	h	h	a	a	b	h	h	b	b	a	b	b	a
19	SNP_0000292_1115555	0	h	b	a	h	a	h	h	a	b	a	b	b	h	a	b	b	h	b	a	a	b	b	a	a	h	b	b	h	b	h	a	a	u	u	b	a	b	b	a	h	b	a	b	a	b	b	h
19	SNP_0000088_1019726	1.29	a	u	a	a	a	a	a	a	b	a	b	b	a	a	b	b	a	b	a	a	b	b	a	a	a	b	b	a	b	a	a	a	a	a	b	a	b	b	a	a	b	a	b	a	b	b	a
19	SNP_0000009_619571	2.77	a	b	a	a	u	a	a	a	b	a	b	b	a	a	b	u	a	b	a	a	b	b	a	a	a	b	b	a	b	a	a	a	u	a	b	a	b	b	a	a	b	a	b	a	b	b	a
19	SNP_0000324_512274	4.98	a	b	h	a	u	a	u	u	b	a	b	u	a	a	b	b	a	b	a	a	b	b	u	a	a	b	b	a	a	a	a	a	a	a	a	a	b	b	a	a	b	a	b	a	b	b	a
19	InDel_0000016_1964243	7.2	a	b	b	u	u	a	u	a	b	a	u	h	a	a	b	b	a	b	u	a	b	b	a	a	a	b	b	u	a	u	a	a	a	a	a	u	u	b	a	u	u	a	u	a	b	b	a
19	SNP_0003477_4593	8.86	a	b	b	a	u	a	a	a	b	a	b	b	a	a	b	u	a	u	a	a	b	b	a	a	a	b	b	a	a	a	a	a	a	a	a	a	b	b	a	a	b	b	b	a	b	b	a
19	SNP_0000452_425227	9.96	a	b	b	u	a	a	a	a	b	a	b	b	a	a	b	b	b	b	a	a	b	b	a	a	b	b	b	a	a	u	a	a	a	a	a	a	b	b	a	a	b	b	h	a	b	b	a
19	SNP_0002649_366104	11.07	u	b	b	a	a	a	a	a	b	u	b	b	a	a	b	b	b	b	a	a	b	b	a	a	b	b	b	u	a	a	a	a	a	a	a	a	b	b	u	a	b	b	h	a	b	b	a
19	SNP_0177118_366	13.29	a	b	b	a	a	a	b	a	b	a	b	b	a	a	b	b	b	b	a	a	b	b	a	a	b	b	b	a	a	a	a	a	a	a	a	a	b	b	a	a	b	a	h	b	b	b	a
19	SNP_0001246_178283	15.13	a	h	b	a	a	a	h	a	b	h	b	h	a	a	h	b	b	b	a	a	b	h	a	a	b	h	h	u	a	a	h	a	a	a	u	a	h	h	a	a	b	a	h	h	b	h	a
19	SNP_0003211_13224	16.42	a	b	b	a	a	a	b	a	b	b	b	b	a	a	b	b	b	b	a	a	b	b	a	a	b	b	b	a	a	a	b	a	a	a	a	a	b	a	a	a	u	a	h	b	b	b	a
19	SNP_0004233_225671	17.53	a	b	b	a	a	a	b	a	b	b	b	b	a	a	b	u	b	b	a	a	b	b	a	a	b	b	b	a	a	a	a	a	a	a	a	a	b	h	a	a	b	a	h	b	b	b	a
19	SNP_0007033_1259	18.82	a	b	b	a	a	u	b	a	b	a	b	u	a	u	b	b	b	b	a	a	b	b	a	a	b	b	b	a	a	a	a	a	a	a	a	a	b	h	a	a	b	a	h	b	b	b	u
19	TM19273	20.48	a	b	b	a	a	a	b	a	b	a	b	b	a	a	b	b	b	b	a	a	b	b	a	a	b	b	b	a	a	a	a	a	a	a	a	a	b	b	u	a	b	a	h	b	b	b	a
19	SNP_0001384_429253	22.14	a	b	b	a	a	a	a	u	b	a	b	b	a	a	b	b	b	b	a	a	b	b	a	a	b	b	b	a	a	a	a	u	a	a	a	a	b	b	a	a	b	b	u	a	b	b	a
19	SNP_0000452_764777	23.43	a	b	b	a	u	u	a	a	b	a	b	u	a	a	b	b	u	b	a	a	b	b	a	a	a	b	b	a	a	a	a	a	a	a	a	a	b	b	a	a	b	b	b	a	b	b	a
19	InDel_0000016_227990	24.54	a	b	b	a	a	a	a	a	b	u	u	b	u	a	b	b	a	b	a	a	b	b	a	a	a	b	b	a	a	a	a	a	a	a	a	a	b	b	a	a	b	b	b	a	b	b	u
19	SNP_0000324_1021487	26.76	a	u	b	a	u	a	a	a	b	a	u	u	u	a	b	b	a	b	a	u	b	b	a	a	a	b	b	u	a	a	a	a	a	a	a	a	b	b	a	a	b	a	b	a	b	b	a
19	SNP_0000324_279680	28.05	a	b	h	a	a	u	a	a	b	a	b	b	a	a	b	b	a	b	a	a	b	b	u	a	a	b	b	a	b	a	a	a	u	a	a	a	b	u	a	a	b	a	b	a	b	b	a
19	SNP_0000009_106968	29.34	a	b	a	a	a	a	a	a	b	a	b	b	a	a	b	b	a	b	a	a	u	b	a	a	u	b	u	a	b	a	a	a	a	a	b	a	b	b	a	a	b	a	b	a	b	b	a
19	SNP_0000009_2350786	30.63	a	b	a	a	u	a	a	a	b	a	b	b	a	a	b	b	a	b	a	a	b	b	a	a	a	b	b	a	b	a	a	a	a	a	b	a	b	b	a	a	b	a	b	a	b	b	a
19	SNP_0000213_224242	32.85	a	u	a	a	a	a	a	a	b	a	b	b	a	a	b	b	a	b	u	a	b	b	a	a	a	b	b	a	b	a	a	a	a	a	b	a	b	b	a	a	b	a	b	u	b	b	a
19	SNP_0000213_1242570	33.95	a	b	a	a	a	a	a	a	b	a	b	b	a	a	b	b	a	u	a	a	b	u	a	a	a	b	b	a	b	a	a	a	a	a	b	a	b	b	a	a	b	a	b	a	b	b	u
19	SNP_0005550_80127	35.61	a	b	a	a	a	a	u	a	b	a	b	u	a	a	b	b	a	b	a	a	b	b	a	a	a	b	b	a	b	a	a	a	a	a	b	a	b	b	b	a	b	a	b	a	b	b	a
19	SNP_0000107_131926	37.09	a	b	a	a	a	a	b	a	b	a	u	b	a	a	b	b	a	b	a	a	u	b	a	a	a	b	b	a	b	u	u	a	a	a	b	a	b	b	u	a	b	u	b	a	b	b	a
19	SNP_0000107_1807292	39.12	a	u	a	a	a	a	b	a	h	a	b	b	a	a	b	b	a	b	a	b	b	b	u	a	a	b	b	a	b	a	a	a	a	a	b	a	b	b	b	a	b	a	b	a	b	b	a
19	TM18275	41.89	b	b	a	a	a	a	b	a	b	a	b	b	a	a	b	b	a	b	a	b	b	b	a	a	b	b	b	a	b	a	a	a	a	a	b	a	b	b	b	b	b	a	b	a	b	b	a
19	SNP_0097202_1009	44.29	b	u	a	a	a	a	b	a	b	a	b	u	a	a	b	u	a	u	u	u	a	u	a	a	b	b	b	a	b	a	a	a	a	a	b	u	b	b	b	u	b	a	b	a	b	u	a
19	SNP_0001171_116652	47.43	b	b	b	a	a	a	b	a	b	a	b	b	a	a	b	b	a	b	a	b	a	b	a	a	b	b	b	a	b	a	a	a	a	a	b	a	b	b	u	b	b	a	b	a	b	b	a
19	SNP_0005018_32435	49.46	b	u	b	a	a	a	b	a	b	a	b	b	a	a	b	b	u	b	a	b	a	b	b	a	b	b	b	a	b	a	a	a	a	a	b	a	b	h	b	b	b	a	b	a	b	b	a
19	SNP_0064036_2720	50.75	b	b	b	a	a	a	h	a	b	a	u	b	a	a	b	b	a	b	u	b	a	b	b	a	b	b	b	a	b	a	a	a	a	a	b	a	b	u	b	b	b	a	b	a	b	b	a
19	SNP_0000797_17778	52.22	b	b	b	a	a	a	b	a	b	a	b	b	a	u	h	b	u	b	a	b	a	b	b	a	b	b	b	a	b	a	a	a	a	a	b	a	b	b	b	b	b	a	b	a	a	b	a
19	SNP_0248582_971	53.33	b	b	b	a	a	u	u	a	b	a	b	b	a	a	b	b	b	b	a	b	a	a	b	a	b	b	b	a	b	a	a	a	u	a	b	a	b	b	b	b	u	a	b	a	a	b	a
19	SNP_0023540_496	56.47	b	b	b	a	a	a	b	a	b	a	b	b	a	a	b	b	b	b	a	b	a	a	b	a	b	b	b	a	b	a	a	a	a	a	b	a	b	b	b	b	b	a	b	a	a	b	a
19	SNP_0000263_536891	57.95	b	b	b	a	a	a	b	a	b	a	b	b	a	a	b	b	b	u	a	b	u	a	b	a	b	b	b	u	b	a	a	a	a	a	b	a	b	b	b	b	b	u	b	a	a	b	a
19	SNP_0176234_1423	59.05	b	b	b	a	a	a	b	a	b	a	b	b	a	a	b	b	b	b	a	b	a	a	b	a	b	b	b	a	b	a	a	a	a	a	b	a	b	a	b	b	b	a	b	a	a	b	b
19	SNP_0535250_639	60.53	b	b	b	a	a	a	b	u	b	a	b	b	a	a	b	b	u	b	u	b	a	a	b	a	b	b	b	a	b	a	a	a	a	a	b	u	b	h	b	b	b	u	b	a	u	b	b
19	SNP_0000171_334978	61.64	b	b	b	a	a	a	b	a	b	a	b	b	a	a	b	b	b	b	a	b	a	u	b	a	b	b	b	a	b	a	a	a	a	a	b	a	b	h	u	b	a	a	b	a	a	b	b
19	SNP_0661076_514	62.93	b	b	b	a	a	a	b	a	b	u	b	b	a	a	b	b	b	b	a	b	a	a	b	a	b	b	b	a	b	a	a	a	a	a	b	a	b	h	b	b	a	a	b	a	a	b	b
19	SNP_0000171_568573	64.04	b	b	b	a	a	a	b	a	b	a	b	a	a	a	b	b	b	b	a	b	a	a	b	a	b	b	b	a	b	a	b	a	a	a	b	a	b	a	b	b	a	a	b	a	a	b	b
19	SNP_0000172_330	65.14	b	b	b	a	a	a	b	a	b	a	b	a	a	a	b	b	b	b	a	a	a	a	b	a	b	b	b	a	b	a	b	a	a	a	b	a	b	a	b	b	a	a	b	a	a	b	b
19	SNP_0018056_8939	66.62	b	b	u	u	a	u	b	a	b	a	u	a	a	a	b	b	b	b	a	u	a	u	b	a	b	b	u	a	b	u	b	a	a	a	b	u	b	h	b	b	a	a	b	a	u	b	b
19	SNP_0000103_108852	67.73	b	b	b	a	a	a	b	a	b	a	b	a	u	a	b	b	u	b	a	a	a	a	b	a	b	b	b	a	b	a	b	a	u	a	b	a	b	h	b	b	a	a	b	u	a	b	b
19	SNP_0041954_2365	68.83	b	b	b	a	u	a	b	u	b	a	b	a	a	a	b	b	b	b	a	a	a	a	u	a	b	b	b	a	b	a	b	a	a	a	b	a	u	a	b	b	a	a	b	a	a	b	b
19	SNP_0000103_353533	69.94	b	b	b	a	a	a	b	a	b	a	u	a	a	a	b	b	b	b	a	a	a	a	b	a	b	b	b	u	b	a	b	a	a	a	b	a	b	a	b	b	a	a	b	a	a	b	b
19	SNP_0444288_243	71.6	a	h	b	a	a	a	b	a	b	a	b	a	a	a	b	u	b	h	a	a	a	a	b	a	b	b	b	a	h	a	h	a	a	a	b	a	b	a	b	b	a	a	h	u	a	h	h
19	InDel_0238220_758	72.71	a	u	u	a	a	a	b	a	b	a	b	a	a	u	b	a	b	b	a	a	u	a	b	a	b	h	b	a	b	a	b	a	a	a	b	a	b	a	b	b	u	a	b	u	a	b	b
19	SNP_0027966_1271	73.81	a	b	u	a	a	a	b	a	b	a	b	a	a	a	b	b	b	b	a	u	a	a	b	a	b	b	b	a	b	a	b	a	a	a	b	a	b	a	b	u	a	u	b	a	a	b	b
19	SNP_0090324_1319	75.11	a	u	u	a	a	a	b	a	u	a	u	a	a	a	b	b	b	b	a	a	a	a	b	a	b	b	b	a	b	a	b	a	u	a	b	a	b	a	b	h	a	a	b	u	a	b	b
19	SNP_0061614_224	76.4	a	b	b	a	a	a	b	a	b	a	b	a	a	a	b	b	b	b	a	a	a	a	b	a	b	b	b	a	b	a	b	a	a	b	b	a	b	a	b	b	a	a	b	u	a	b	b
19	SNP_0001267_372862	77.5	a	b	b	a	a	a	b	a	b	a	b	a	a	a	b	b	b	a	a	a	a	a	b	a	b	b	b	a	b	a	b	a	a	u	b	a	b	a	b	b	a	a	b	a	a	b	u
19	SNP_0000558_564347	79.17	u	b	b	a	a	a	b	a	b	a	b	a	a	a	b	b	b	b	u	a	a	a	b	a	b	b	b	a	b	a	b	a	a	b	b	a	b	a	b	b	a	a	h	a	a	b	b
19	SNP_0001383_508669	80.27	a	b	b	a	a	a	u	a	b	a	b	a	a	a	b	b	a	b	a	u	a	b	b	a	b	b	b	a	b	a	b	a	a	b	b	a	b	a	b	b	a	a	b	a	a	b	b
19	SNP_0000072_2083676	81.38	a	b	b	a	a	a	b	a	u	a	b	a	a	a	b	b	a	b	a	a	a	b	b	a	b	b	b	a	u	a	b	a	a	u	b	a	b	a	b	b	a	a	b	a	a	b	b
19	SNP_0000124_577335	84.89	u	a	b	a	a	a	b	a	b	a	b	a	a	a	b	b	a	b	a	a	a	b	b	a	b	b	b	a	b	a	b	a	a	b	b	a	b	a	b	b	a	a	b	b	a	b	b
19	SNP_0000124_28812	86	a	a	b	a	a	a	b	a	b	a	b	u	a	a	b	b	a	b	a	a	a	b	b	a	b	b	b	a	b	a	b	a	a	b	b	a	u	a	b	b	a	a	b	b	a	b	u
19	SNP_0000832_507059	87.1	a	a	b	b	a	u	b	a	b	a	b	u	a	a	b	b	a	b	a	a	a	u	b	a	b	u	b	a	b	a	b	a	a	u	b	a	b	a	b	b	a	u	b	b	a	b	b
19	SNP_0138000_185	91.17	a	a	b	b	a	a	b	a	b	a	b	b	a	a	b	b	a	b	a	a	u	b	u	a	b	b	b	a	b	u	b	a	a	b	b	a	b	a	b	b	a	a	b	b	a	b	b
19	SNP_0003870_3280	92.46	a	a	b	b	a	a	a	a	b	a	b	b	a	a	b	b	a	b	a	a	a	b	b	a	b	b	b	a	b	a	b	a	a	b	b	a	b	a	b	b	a	a	b	b	a	b	b
19	SNP_0732581_433	93.56	a	a	b	b	a	a	a	a	b	a	b	b	h	a	b	b	a	b	a	a	u	b	b	h	b	u	b	u	b	a	b	a	a	u	b	a	b	a	b	b	a	a	b	b	a	b	b
19	SNP_0014145_9464	94.86	a	a	b	b	a	a	a	a	b	a	b	u	h	a	b	b	a	b	a	a	a	b	b	a	b	b	b	a	a	a	b	a	a	b	b	a	b	a	b	b	a	a	b	b	a	b	b
19	SNP_0001842_218448	96.15	a	a	b	b	a	a	a	a	b	a	a	b	h	a	b	b	a	b	a	a	a	b	b	b	b	b	b	u	a	u	b	a	a	b	a	a	b	a	b	b	a	u	b	b	a	b	b
19	SNP_0000084_873670	97.81	a	a	b	b	a	a	a	a	b	a	a	b	b	a	b	b	a	b	u	a	a	b	b	b	b	b	b	a	a	a	b	a	a	b	a	a	b	a	u	b	a	b	h	b	a	b	u
19	SNP_0057980_1195	99.1	a	a	b	b	a	a	a	u	b	a	a	b	h	a	b	b	a	b	a	a	u	b	b	b	b	b	b	a	a	a	b	a	u	b	a	a	b	a	b	a	a	b	b	b	a	u	b
19	SNP_0107123_414	100.21	a	a	b	b	a	a	a	b	b	a	a	b	h	a	b	b	a	b	a	a	a	b	b	b	u	b	b	b	a	a	b	a	a	b	a	b	b	a	b	a	a	u	b	b	a	b	u
19	SNP_0026855_2255	101.31	a	a	b	u	a	u	a	b	b	u	a	b	h	u	b	b	a	b	u	a	a	b	u	b	b	b	b	b	a	a	b	a	a	b	a	b	b	u	u	a	u	b	b	b	a	b	h
19	SNP_0021127_6893	102.42	a	a	b	b	a	a	a	b	u	a	a	b	a	u	a	b	a	b	a	a	a	b	u	b	b	b	b	b	a	a	b	a	a	b	a	b	b	a	b	a	a	b	b	b	a	b	b
19	InDel_0000472_337306	103.71	h	a	u	b	u	a	a	b	b	u	a	u	u	a	a	b	a	b	a	a	a	b	b	b	b	a	b	b	a	a	u	a	a	b	a	b	u	a	b	a	a	b	b	b	u	b	b
19	SNP_0000472_655743	105	h	a	b	b	a	a	a	b	a	a	a	b	h	a	a	b	a	b	a	a	a	b	b	b	b	a	b	b	a	a	b	a	a	b	a	b	b	a	b	a	a	b	b	b	a	b	b
19	SNP_0000472_860624	106.11	a	a	b	b	a	a	a	u	a	a	a	b	h	a	a	b	u	b	a	a	a	b	u	b	b	a	b	b	a	a	b	a	a	b	a	h	u	a	b	a	a	b	b	b	a	u	b
19	SNP_0123879_773	107.4	h	a	b	b	a	a	a	b	a	a	a	b	h	a	a	b	a	b	a	a	a	b	b	b	b	a	b	b	a	a	b	a	a	b	a	a	b	a	b	a	a	b	b	b	a	b	b
19	SNP_0000548_541212	109.62	u	a	b	a	a	u	a	b	a	a	a	b	a	a	a	b	a	b	a	a	a	b	b	b	b	a	b	b	a	u	b	a	a	b	a	a	b	a	b	a	a	b	b	b	a	b	b
19	SNP_0234512_592	112.02	h	a	h	a	a	a	a	b	a	a	a	b	a	a	a	h	u	b	a	a	a	u	b	b	b	a	b	h	a	a	h	a	h	b	a	a	b	a	b	a	u	b	b	b	a	b	u
19	SNP_0054462_550	114.6	h	h	b	u	a	a	a	b	a	a	a	b	a	a	a	h	u	b	a	a	a	b	h	b	b	a	h	b	a	a	h	h	h	h	a	a	b	a	h	a	a	h	b	h	a	b	b
19	SNP_0369648_780	115.71	u	b	b	a	a	a	a	b	a	a	a	b	a	a	a	b	a	b	a	a	a	b	b	b	b	a	b	b	a	a	b	b	b	b	a	a	b	a	b	a	a	b	b	b	u	b	u
19	SNP_0475650_371	116.82	h	h	b	a	a	a	a	h	a	a	a	b	a	u	a	b	a	b	a	a	a	b	b	b	b	a	b	b	a	a	b	h	h	b	a	a	b	a	b	a	a	b	b	b	a	h	b
19	SNP_0426189_703	118.85	b	b	b	a	a	a	a	a	a	a	a	u	u	a	a	b	a	b	a	a	a	b	b	u	b	a	b	b	a	a	b	a	a	b	a	u	b	a	b	a	a	b	b	b	a	b	u
19	SNP_0002589_338360	120.32	a	h	b	a	a	a	a	a	a	u	a	b	a	a	a	b	a	b	a	a	a	b	b	b	b	a	b	b	a	a	b	a	a	b	a	a	b	a	b	a	a	b	b	b	a	b	u
19	SNP_0004823_77872	122.17	h	u	b	a	a	a	a	a	a	a	a	b	a	a	a	b	a	b	a	a	a	u	a	b	b	a	u	b	u	a	b	u	a	b	a	a	b	a	b	a	a	u	b	b	a	b	b
19	SNP_0000021_1872636	124.01	h	h	b	a	a	a	a	a	a	a	a	u	a	a	a	b	a	b	a	a	a	b	u	b	a	a	b	b	a	a	b	a	a	b	a	a	u	a	u	a	a	b	b	u	a	b	b
19	SNP_0936030_273	126.78	h	a	b	a	a	a	a	a	a	a	a	b	a	a	a	b	a	b	a	a	a	b	a	b	a	a	b	b	a	a	b	a	a	b	a	a	b	u	b	a	a	u	b	b	a	b	b
19	SNP_0001825_100441	128.26	h	h	b	a	a	a	a	a	a	a	a	b	a	a	a	b	a	b	u	a	a	b	a	b	a	a	b	b	a	a	b	a	a	b	a	a	b	u	b	a	a	b	b	b	a	b	b
19	SNP_0000430_318392	130.29	a	h	b	a	a	a	a	a	a	a	a	b	u	a	a	b	a	b	a	a	a	b	a	b	a	a	b	b	a	a	b	a	a	a	a	a	b	a	b	a	a	b	b	b	a	b	b
19	SNP_0000782_746651	131.58	a	h	b	a	a	b	a	a	u	u	a	b	h	a	a	b	a	b	a	a	a	b	a	b	b	b	b	b	a	a	b	a	a	a	a	a	b	a	b	a	a	b	u	b	a	b	b
19	SNP_0007090_3713	133.24	h	a	b	a	a	b	a	a	a	a	a	b	h	a	a	b	a	b	a	a	a	b	a	b	b	b	b	b	a	a	b	a	a	a	a	a	b	a	b	a	a	b	b	b	a	b	b
19	SNP_0001311_42192	134.72	h	h	b	a	a	b	a	a	a	u	u	b	a	a	a	a	a	b	a	a	a	b	u	b	u	b	b	b	a	a	b	a	a	u	a	a	b	a	b	u	a	u	b	b	a	b	b
19	SNP_0009736_35332	135.82	h	h	b	b	a	u	a	a	u	u	a	a	a	a	a	a	a	b	a	a	a	b	a	b	b	b	b	b	a	u	b	a	a	a	a	u	b	a	b	a	a	b	b	b	a	b	b
19	SNP_0001360_193192	137.12	a	u	b	b	a	u	a	a	a	a	a	a	h	a	b	a	a	b	a	a	a	b	a	b	b	b	b	b	a	a	a	a	a	a	a	a	b	a	b	a	a	b	b	b	a	b	b
19	SNP_0001284_574462	138.41	h	h	b	b	u	b	a	a	a	a	u	a	a	a	a	a	u	b	a	a	h	b	a	b	b	b	b	b	a	a	a	b	b	a	a	a	u	a	b	u	a	b	b	b	a	b	b
19	SNP_0329435_955	140.25	h	u	b	b	a	b	a	a	a	a	a	u	h	u	a	a	a	b	u	a	u	b	u	b	u	b	u	b	u	a	a	b	b	a	a	a	b	u	u	a	a	u	b	u	a	b	b
19	SNP_0000785_358297	142.1	h	a	b	b	u	b	a	a	a	a	a	a	a	a	a	a	a	b	b	a	h	b	u	b	b	b	b	b	a	a	a	b	b	a	a	a	b	a	b	a	a	a	b	b	a	b	b
19	SNP_0041236_2709	143.21	h	h	b	b	a	b	a	a	a	a	a	a	h	a	a	a	a	b	b	a	h	b	a	b	b	h	b	b	a	a	a	h	h	a	a	a	h	a	b	a	a	a	b	b	a	b	h
19	SNP_0795657_246	144.31	h	h	u	b	a	b	a	a	a	a	a	a	h	a	a	a	a	b	b	a	a	b	a	b	u	b	b	b	a	a	a	b	b	u	a	a	u	a	b	a	a	u	b	b	a	b	b
19	SNP_0000642_557449	145.42	h	a	b	b	u	b	a	a	a	a	a	u	b	a	a	b	u	b	b	a	h	b	a	u	b	b	b	b	b	u	a	u	b	a	a	a	b	u	b	u	a	a	b	u	a	b	b
19	SNP_0116158_649	146.53	a	a	b	b	a	b	a	a	a	a	a	a	b	a	a	b	a	b	b	a	a	b	a	b	b	b	b	b	b	a	a	b	b	a	a	a	b	a	b	a	a	a	b	b	a	b	u
19	SNP_0555690_625	149.11	a	u	b	b	a	b	a	a	a	a	u	u	b	b	a	b	a	b	b	a	h	b	a	b	u	b	u	u	b	a	a	b	u	a	a	a	b	u	b	u	u	a	b	b	a	b	b
19	SNP_0001422_284671	151.51	a	a	u	b	a	b	u	a	a	b	a	a	b	b	a	b	a	b	b	a	h	b	a	b	b	b	b	b	b	a	a	a	a	a	a	a	b	a	b	a	u	a	b	b	a	b	b
19	SNP_0005655_2308	152.62	a	a	b	h	a	h	a	a	a	b	a	u	b	b	a	b	a	b	b	a	u	b	a	b	b	b	b	b	b	a	a	a	a	a	a	a	b	a	b	a	a	a	b	b	a	b	b
19	SNP_0496657_675	153.72	u	a	b	b	u	u	a	a	a	b	a	a	u	u	a	b	u	u	u	a	a	b	a	b	b	b	b	b	b	a	a	a	u	a	a	a	b	a	b	a	a	a	b	u	a	b	b
19	SNP_0046138_764	154.83	a	a	b	b	a	b	a	a	a	b	a	a	b	b	a	b	a	b	b	a	a	b	a	b	b	b	b	b	b	a	a	a	a	a	a	u	b	a	b	a	a	a	b	b	a	b	b
19	SNP_0000842_59528	155.94	a	a	b	b	a	b	a	a	a	b	a	a	b	b	b	b	a	b	b	a	a	b	a	b	b	b	b	b	b	a	h	a	a	a	a	a	a	a	b	a	a	b	a	b	a	b	a
20	SNP_0002225_301727	0	b	u	a	a	a	a	u	b	u	b	b	a	a	b	b	a	a	b	a	b	b	b	b	a	b	b	a	b	u	u	a	b	b	a	a	b	a	b	a	a	u	b	a	b	b	a	b
20	SNP_0000258_202288	6.11	b	a	a	a	a	a	a	a	b	b	b	a	a	b	b	h	a	b	a	b	h	a	a	a	a	b	a	b	b	b	a	b	b	a	a	b	b	b	b	a	h	b	a	b	b	u	b
20	InDel_0000258_352157	7.4	b	a	a	u	a	u	a	a	b	b	b	a	a	u	b	h	a	b	a	u	h	a	u	a	u	b	a	b	b	b	a	b	b	a	a	b	b	b	b	a	u	b	a	b	b	a	b
20	SNP_0001175_497578	10.54	b	a	b	a	a	a	a	a	h	b	u	a	a	a	a	h	a	b	a	b	h	a	a	a	a	b	a	b	b	b	a	b	b	a	a	b	b	b	b	a	h	b	a	a	b	a	b
20	SNP_0001351_197572	11.84	b	a	b	a	a	a	a	a	b	b	b	a	a	a	a	h	a	b	a	b	h	a	u	a	a	b	a	b	b	b	a	b	u	a	a	b	b	b	b	a	h	b	a	a	b	a	b
20	SNP_0001138_89943	13.31	b	b	b	a	a	a	a	a	b	b	b	a	a	a	b	h	a	b	a	b	h	a	a	a	a	b	a	b	b	b	a	b	b	a	a	u	b	b	b	a	h	b	a	a	b	a	b
20	SNP_0004379_146878	15.9	b	b	b	a	a	a	b	a	b	b	b	a	u	a	b	a	a	b	u	b	h	u	a	a	a	b	a	u	b	b	u	b	b	a	b	b	b	b	b	a	h	b	a	a	b	b	b
20	SNP_0000860_599320	17.37	u	a	b	a	a	a	b	a	b	b	b	a	a	a	b	a	a	b	a	b	h	a	u	a	a	b	a	b	b	b	a	b	b	a	b	a	b	b	b	a	h	b	a	a	b	b	b
20	SNP_0000555_549575	22.37	b	a	b	a	a	a	b	a	b	b	a	a	a	a	b	a	a	b	a	b	h	a	a	a	a	b	a	u	b	b	a	b	b	a	b	a	b	b	b	a	h	b	a	a	b	b	b
20	SNP_0000989_62642	24.03	b	a	b	a	a	a	b	a	b	b	a	a	a	a	b	a	a	b	a	b	u	a	a	b	a	h	a	b	b	b	a	b	b	a	b	a	b	b	b	a	a	b	a	a	b	b	b
20	SNP_0000264_1103840	25.69	b	a	u	a	a	a	u	u	b	u	a	a	a	a	b	a	a	b	b	b	h	a	a	u	a	b	a	u	b	b	a	b	b	a	b	b	b	a	b	a	b	b	a	a	b	b	b
20	SNP_0439547_160	26.8	b	a	u	a	a	a	b	a	b	b	a	a	a	a	b	a	a	b	b	u	h	a	a	b	a	b	a	b	b	b	a	b	b	a	b	b	b	a	b	u	b	u	a	a	b	b	b
20	SNP_0000315_947913	28.28	b	a	b	a	a	a	b	a	b	b	a	a	a	a	b	a	u	b	u	b	u	a	a	b	a	b	a	b	b	u	a	a	u	a	b	b	b	a	b	a	b	b	a	a	b	b	b
20	SNP_0001594_419121	30.49	b	a	b	a	a	a	b	a	b	b	a	a	a	a	b	a	a	b	b	b	h	a	a	b	a	b	a	b	b	b	a	a	a	a	u	b	b	a	b	a	b	b	a	a	b	b	b
20	SNP_0002734_198338	32.52	b	a	b	a	a	a	b	a	b	u	a	u	a	a	b	u	a	b	b	u	h	a	a	b	a	u	a	u	b	b	a	a	a	a	b	b	b	a	b	a	b	a	a	a	b	b	b
20	SNP_0000420_735670	33.63	u	a	b	a	u	a	b	a	b	b	a	b	a	a	b	a	a	b	b	b	a	a	a	b	a	b	a	b	b	b	a	a	a	a	b	b	b	a	b	a	b	a	a	a	b	b	b
20	SNP_0000348_420384	35.1	b	a	b	a	a	a	b	a	b	b	a	u	a	a	b	a	a	b	b	u	h	a	a	b	a	b	a	b	b	b	a	a	a	a	a	b	b	a	b	a	b	a	a	a	b	b	u
20	TM49547	36.21	b	a	b	a	a	a	b	a	b	b	b	b	a	a	b	a	a	b	b	b	h	a	a	b	a	b	a	b	b	b	a	a	a	a	a	b	b	a	b	a	b	a	a	a	b	b	b
20	SNP_0000041_1860615	37.32	b	a	b	a	a	a	b	a	b	u	b	b	a	a	b	a	a	b	b	b	u	a	a	b	a	b	a	b	b	b	a	a	a	a	a	b	b	a	b	a	b	a	a	a	b	b	b
20	SNP_0000041_664566	38.43	b	a	b	a	a	a	b	a	b	b	b	b	a	a	b	a	a	b	b	b	h	a	a	b	a	b	a	b	b	b	a	a	a	a	a	b	b	b	b	a	b	a	a	a	b	b	b
20	SNP_0000155_1197238	39.72	b	a	b	a	a	a	b	a	b	b	b	b	a	b	b	a	a	b	b	b	h	u	a	b	a	b	a	b	b	b	a	a	a	a	a	b	b	b	b	u	b	a	a	a	b	b	b
20	SNP_0000358_540322	41.93	b	a	b	a	a	a	b	a	b	b	b	b	a	b	b	a	a	b	b	b	h	a	b	b	a	b	u	b	b	b	a	a	a	a	b	b	b	b	b	a	b	a	a	a	b	b	b
20	SNP_0000082_1624130	45.81	b	a	b	u	a	a	b	a	b	b	b	b	a	b	b	a	b	b	b	b	h	a	b	u	a	b	a	b	b	a	a	b	u	a	b	b	b	b	b	u	b	u	a	a	b	a	b
20	SNP_0000407_52112	47.1	b	a	b	a	b	a	b	a	b	b	b	b	a	b	b	a	b	b	b	b	h	a	b	b	a	b	a	b	b	a	a	b	b	u	b	b	b	a	b	a	b	a	a	a	b	a	b
20	SNP_0000699_752640	50.24	b	a	u	a	a	a	b	a	a	b	a	b	a	b	b	a	b	b	b	b	h	a	b	b	a	b	a	b	b	a	a	b	b	a	b	b	b	a	b	a	b	a	a	a	b	u	b
20	SNP_0001091_32250	51.9	b	a	b	a	a	a	b	a	a	b	a	b	a	u	b	a	b	b	b	b	h	a	b	b	a	b	a	b	b	a	a	b	b	a	b	b	u	a	b	a	b	a	a	a	b	a	b
20	SNP_0000453_55303	53.38	b	a	b	a	a	a	b	a	a	b	a	b	a	b	b	a	b	b	b	b	u	a	b	b	a	b	a	b	b	a	a	b	b	a	b	b	b	a	b	a	b	a	a	b	b	a	b
20	SNP_0000569_854419	55.22	b	a	b	a	b	a	b	a	a	b	a	b	a	b	b	a	b	b	b	b	a	a	b	u	a	b	a	b	b	a	a	b	b	a	b	b	u	a	b	a	b	a	a	b	b	u	b
20	SNP_0002314_198893	56.33	b	a	b	a	a	a	b	a	a	b	u	b	a	b	b	a	b	b	b	b	h	a	b	b	h	b	a	u	b	u	a	b	b	a	b	u	b	a	b	a	b	a	a	b	b	a	a
20	SNP_0000354_908758	57.44	b	u	b	a	a	a	b	a	a	b	a	b	a	b	b	a	b	b	b	b	h	a	b	b	a	b	a	b	b	a	a	b	b	a	b	b	b	a	b	a	b	a	a	b	b	a	a
20	TM50356	58.54	b	a	b	a	a	b	b	a	a	b	a	b	a	b	b	a	b	b	b	b	h	a	b	b	a	b	a	b	b	a	a	b	b	a	b	b	b	a	b	b	b	a	a	b	b	a	a
20	SNP_0001896_110477	59.84	b	u	b	a	a	b	b	a	a	b	a	b	a	b	b	a	b	b	u	u	h	a	b	b	a	b	a	b	u	a	a	b	b	a	b	b	b	a	b	b	b	u	a	b	b	a	b
20	InDel_0000425_214442	62.97	u	a	b	u	u	b	b	a	u	u	a	b	a	b	b	a	b	b	b	b	h	a	b	b	a	b	a	b	b	a	a	b	u	a	b	b	b	a	b	u	b	a	b	u	b	u	b
20	SNP_0000872_548170	65.93	b	a	b	a	a	b	b	a	a	a	u	b	a	b	b	a	b	b	b	b	u	a	b	b	u	b	a	b	b	a	a	b	u	a	b	b	b	a	b	b	u	a	b	b	b	a	b
20	SNP_0000872_14430	69.62	b	a	u	a	a	b	b	a	a	a	a	b	a	b	b	a	b	b	b	b	h	a	b	b	a	b	a	a	b	a	a	b	b	a	b	u	b	a	b	b	b	a	b	b	b	a	b
20	SNP_0183664_1234	72.76	h	a	b	a	a	u	h	a	a	a	a	b	b	h	b	u	u	a	h	b	h	a	h	b	a	b	a	a	b	a	h	b	h	a	b	b	b	a	b	b	h	a	h	b	u	a	u
20	SNP_0416500_642	73.87	b	a	b	a	a	b	u	a	a	a	a	b	b	b	b	b	b	a	b	b	h	u	b	b	a	b	a	a	b	a	b	b	b	a	b	b	b	a	b	b	b	a	b	b	b	a	b
20	SNP_0007661_1837	74.98	b	a	b	a	a	b	b	a	a	u	a	b	b	b	b	b	b	a	b	b	h	a	b	b	a	b	a	a	b	b	b	b	b	a	b	b	b	a	b	b	b	a	b	b	b	a	b
20	TM50303	76.08	b	a	b	a	a	b	b	a	a	b	a	b	b	b	b	b	b	a	b	b	h	a	b	b	a	b	b	a	b	b	b	b	b	a	b	b	b	a	b	b	b	a	b	b	b	a	b
20	TM50311	77.19	b	a	b	a	a	b	b	a	a	b	a	b	b	b	b	b	a	a	b	a	h	a	b	b	a	b	b	a	b	b	b	b	b	a	b	b	b	a	b	b	b	a	b	b	b	a	b
20	SNP_0180673_1158	78.48	b	a	b	a	a	b	b	a	a	b	a	b	b	b	b	b	a	a	b	b	h	a	b	b	a	b	b	a	b	b	b	b	b	a	b	b	b	a	b	b	b	a	b	b	b	a	b
20	SNP_0054927_2380	79.59	b	a	b	a	a	u	b	a	a	u	a	b	b	b	b	b	a	a	b	b	a	a	b	b	a	b	b	a	b	b	b	b	b	a	b	b	b	a	b	b	b	a	b	b	b	a	b
20	TM50289	80.88	b	a	b	a	a	b	b	a	a	a	h	b	b	b	b	b	a	a	b	a	a	a	b	b	h	b	b	a	b	b	b	b	b	a	b	b	b	h	b	b	b	a	b	b	b	a	b
20	SNP_0001172_105605	82.17	b	u	b	a	a	b	u	u	a	a	a	b	b	b	b	b	a	a	b	a	h	a	b	b	a	b	b	a	b	b	b	b	b	a	b	b	b	a	b	b	b	a	b	b	b	a	b
20	SNP_0116517_275	84.2	b	u	b	a	a	b	b	a	a	a	a	b	b	a	b	b	a	a	b	h	h	a	b	b	a	b	b	a	b	b	b	b	b	a	b	b	b	a	b	b	b	a	b	u	b	a	b
20	SNP_0099094_1736	85.31	b	a	a	a	a	h	b	a	a	a	a	h	h	a	h	h	u	a	b	u	h	a	h	b	a	b	b	a	b	b	h	b	b	a	b	h	h	a	h	b	h	a	b	h	b	a	h
20	TM50268	86.42	b	b	a	a	a	b	b	a	a	a	a	b	b	a	b	a	a	a	b	h	h	a	b	b	a	b	b	a	b	b	b	b	b	a	b	b	b	a	b	b	b	a	b	b	b	a	b
20	SNP_0118761_141	87.52	b	b	a	a	a	b	b	a	a	a	a	b	b	a	b	a	b	a	u	h	u	u	b	b	a	b	u	u	b	b	b	b	u	a	b	u	b	u	u	b	b	a	b	b	b	a	b
20	SNP_0100367_329	88.82	b	b	a	a	a	b	b	a	a	a	a	b	b	a	b	a	b	a	b	b	h	a	b	b	a	b	b	a	b	b	b	b	b	a	b	b	b	a	b	b	b	a	b	b	b	a	b
20	SNP_0001340_534669	90.11	b	b	u	a	u	b	b	a	a	a	a	b	b	a	b	a	u	a	b	h	u	a	b	b	u	b	b	a	b	b	b	b	b	a	b	b	b	a	b	b	b	a	b	b	b	a	b
20	SNP_0075322_821	92.51	b	b	a	a	a	b	b	a	a	a	a	b	b	a	a	a	b	a	b	h	u	a	b	b	a	b	b	a	b	b	b	b	b	a	b	b	b	a	b	b	b	a	b	b	b	a	b
20	SNP_0159029_863	93.61	b	b	u	a	a	b	b	a	a	a	a	h	b	a	a	a	b	a	h	h	b	a	b	h	a	b	b	a	b	b	b	b	b	a	h	b	b	a	b	b	b	a	b	u	b	a	b
20	SNP_0114057_597	94.91	b	b	a	a	a	b	b	a	a	a	a	b	b	a	a	a	b	a	a	h	b	a	b	b	a	b	b	a	b	b	b	b	b	a	a	b	b	a	b	b	b	a	b	b	b	a	b
20	SNP_0582447_419	96.2	b	b	a	a	a	b	b	a	a	u	a	b	b	a	a	b	b	a	a	h	b	a	u	b	a	b	b	a	b	b	b	b	b	a	a	b	b	a	b	b	b	a	b	b	b	a	u
20	TM50238	97.3	b	b	a	a	a	b	b	a	a	a	a	b	b	a	a	b	b	a	a	a	b	a	b	b	a	a	b	a	b	b	b	b	b	a	a	b	b	a	b	b	a	a	b	b	b	a	b
20	SNP_0000208_284575	98.78	b	b	a	a	a	b	b	a	a	a	a	b	b	a	a	b	b	a	a	a	b	a	b	b	a	b	b	a	b	b	b	b	b	a	a	b	b	a	b	b	h	a	b	b	u	a	b
20	SNP_0001797_398633	100.26	b	b	u	a	u	b	b	a	a	a	a	b	b	a	a	b	b	a	a	a	b	u	b	b	a	b	u	u	u	b	b	b	b	a	u	b	b	a	b	b	h	a	b	b	b	a	b
20	SNP_0000136_62444	101.55	b	b	b	a	a	b	b	a	a	a	a	u	b	a	a	b	b	a	a	a	b	a	b	b	a	b	u	a	b	b	b	b	b	a	a	b	b	a	u	b	h	a	b	b	b	a	b
20	InDel_0005072_74058	102.66	b	b	b	a	a	b	b	u	a	a	a	b	b	u	a	b	b	a	a	a	b	u	b	b	a	b	u	a	b	a	b	b	b	a	a	b	u	u	b	b	u	a	b	b	b	a	b
20	SNP_0001961_315529	103.95	b	u	b	a	a	b	b	a	a	a	a	b	b	a	a	b	b	a	a	a	b	a	b	b	a	b	b	a	b	u	b	b	u	a	a	b	b	a	b	b	h	a	b	b	b	a	b
20	SNP_0233147_200	105.05	u	b	u	a	a	b	u	a	a	a	a	u	b	a	a	b	b	a	u	a	b	a	b	b	a	u	b	a	b	u	b	b	b	a	a	b	u	a	b	b	h	a	b	b	b	u	b
20	SNP_0089467_1491	106.16	b	b	b	a	a	b	b	a	a	a	a	b	b	a	a	b	b	a	a	u	b	a	b	b	a	b	b	a	b	a	b	b	b	a	a	b	b	a	b	b	a	a	b	b	b	a	b
20	SNP_0200333_851	107.27	u	b	b	a	a	b	b	u	a	a	a	u	b	a	a	b	u	a	a	u	u	a	b	b	a	b	b	a	b	a	b	b	b	a	a	u	b	a	b	u	h	a	b	b	b	a	b
20	SNP_0067579_437	108.38	b	b	b	a	a	b	b	a	a	a	u	b	b	a	a	b	b	a	a	a	a	a	b	b	a	b	b	a	b	a	b	b	b	a	a	b	b	a	b	b	b	a	b	b	b	a	b
20	SNP_0002738_102238	109.85	b	b	b	a	a	b	b	a	a	a	a	u	b	a	a	b	b	a	a	a	a	a	b	b	a	b	b	a	b	a	b	b	b	a	a	b	b	a	b	b	u	a	b	b	b	b	b
20	SNP_0125604_188	111.33	b	u	b	a	a	u	b	u	a	a	a	b	u	u	a	b	u	a	a	a	a	a	b	b	a	b	u	a	b	u	b	b	b	a	a	b	b	a	b	b	u	a	b	b	b	b	b
20	SNP_0009699_3608	112.43	b	b	b	b	a	b	u	a	a	a	a	b	b	a	a	b	b	a	a	a	a	a	b	b	a	b	b	a	b	a	b	b	b	a	a	b	b	a	b	b	h	u	b	b	b	b	b
20	SNP_0195100_629	113.54	b	b	b	b	a	b	b	a	a	a	a	b	b	a	a	b	b	a	a	a	a	a	b	b	a	b	b	a	b	a	b	b	b	a	a	a	b	a	b	b	h	a	b	b	b	b	b
20	SNP_0000676_464025	114.65	b	b	u	b	a	b	b	a	a	u	a	b	b	a	a	b	b	a	a	a	a	a	b	b	a	b	b	a	u	a	b	b	b	a	a	a	b	a	b	b	h	a	b	b	b	b	b
20	SNP_0000676_144940	115.76	b	b	b	b	a	b	b	a	u	u	a	b	b	a	a	b	b	a	a	u	a	a	b	b	a	b	b	a	b	a	b	b	b	a	a	a	b	a	b	b	a	a	b	b	b	b	b
20	SNP_0404122_416	117.42	h	b	b	b	a	b	h	a	a	b	a	b	h	a	a	h	b	a	a	a	h	u	b	b	a	b	b	a	h	a	b	h	b	a	b	a	b	a	h	b	h	a	a	b	b	b	h
20	SNP_0028951_2078	118.71	u	b	b	b	a	u	b	a	a	b	a	b	b	a	a	b	b	a	a	a	b	a	b	b	a	u	b	a	b	a	b	b	u	u	b	a	b	a	b	u	h	u	a	b	b	u	b
20	SNP_0474398_546	120.37	b	u	b	b	a	b	b	a	a	b	u	b	b	a	a	b	a	a	a	u	b	a	b	b	a	b	b	a	b	u	b	b	b	a	b	a	b	a	b	b	h	a	a	b	b	u	b
20	TM50185	122.03	b	b	b	b	a	b	b	a	a	b	a	b	b	a	a	b	a	a	a	a	b	a	b	b	a	b	b	a	b	a	b	b	b	a	b	a	b	a	b	b	h	a	h	b	b	h	b
20	TM50180	123.14	b	b	b	b	a	a	b	a	a	b	a	a	b	a	a	b	a	a	a	a	b	a	b	b	a	u	a	a	b	a	b	b	b	a	b	a	b	a	b	b	b	a	b	b	b	h	b
20	SNP_0075196_1324	124.8	b	b	b	b	a	a	b	a	a	b	a	b	b	a	a	b	u	a	a	a	b	a	b	b	a	b	b	a	b	a	b	b	b	a	b	a	b	a	b	b	h	a	h	b	b	h	b
20	SNP_0734904_332	126.64	b	b	b	b	a	a	b	a	a	b	a	b	b	u	a	b	u	a	a	a	b	u	b	b	a	b	b	u	b	a	b	b	b	a	b	a	b	a	b	b	h	a	a	b	b	u	b
20	SNP_0000895_353141	127.93	b	b	b	b	a	a	b	a	a	b	a	u	b	a	a	b	a	a	a	a	u	b	b	b	a	b	b	a	b	a	b	b	b	a	b	u	b	u	b	b	h	a	h	b	b	b	b
20	InDel_0003484_228081	129.23	b	u	a	b	u	a	u	a	a	b	u	b	b	u	a	b	a	a	a	a	b	u	u	b	a	b	b	a	b	a	u	b	b	a	b	u	b	a	b	a	h	a	h	b	b	b	b
20	SNP_0086293_1036	130.33	b	b	a	b	a	a	b	a	a	b	u	b	b	a	a	b	a	a	a	a	b	b	b	b	a	b	b	u	b	a	b	b	b	a	b	a	b	u	b	a	a	a	h	b	b	b	b
20	SNP_0161527_136	131.81	b	b	u	b	a	u	b	a	a	b	b	u	b	a	a	b	a	a	a	a	b	u	b	b	a	b	b	a	b	a	b	u	u	a	u	a	b	a	u	a	h	u	a	b	b	b	b
20	SNP_0063956_561	133.1	u	u	a	b	a	a	b	a	a	b	b	b	b	a	a	b	a	a	a	a	b	b	b	u	a	b	b	a	b	a	b	b	b	a	b	a	a	a	b	a	h	a	h	b	b	b	b
20	SNP_0024380_1517	134.21	b	b	a	b	a	a	b	a	a	b	b	b	b	a	a	b	a	a	a	a	b	b	b	b	a	b	b	a	b	a	b	b	b	a	b	a	a	a	u	a	h	a	h	b	b	b	u
20	SNP_0182960_385	135.32	b	b	a	b	a	a	h	a	a	b	h	b	b	a	a	b	a	a	a	a	h	b	b	b	a	b	h	a	b	a	b	b	b	a	b	a	a	a	b	a	a	a	h	b	h	b	b
20	SNP_0000978_1906	136.98	h	b	b	u	a	a	b	a	a	h	a	b	u	a	a	b	a	a	a	a	b	a	h	h	a	b	b	a	h	a	h	b	b	a	h	a	u	a	u	h	a	a	h	h	b	h	b
21	SNP_0003928_8117	0	a	a	a	b	a	b	a	b	a	a	a	a	b	a	a	a	a	b	b	b	b	a	b	b	b	b	b	a	b	b	b	b	b	b	a	u	b	b	a	b	b	b	b	a	a	b	a
21	SNP_0008012_17677	1.11	a	a	a	b	a	b	a	b	a	a	a	u	b	a	a	a	a	b	b	b	b	a	b	b	b	b	b	a	b	b	b	b	b	b	a	a	b	b	a	b	u	b	b	a	a	b	a
21	SNP_0004794_223178	2.58	a	a	a	h	b	b	b	b	b	a	a	a	b	h	a	a	a	b	b	b	b	a	b	h	a	u	b	a	a	b	a	b	b	h	a	a	a	b	a	b	b	b	b	a	a	b	a
21	SNP_0001461_52109	3.69	a	u	a	b	a	b	b	b	b	a	a	a	b	a	a	a	a	b	b	b	b	a	b	b	a	b	b	a	a	b	a	b	b	b	a	a	b	b	a	b	b	b	b	a	h	b	a
21	SNP_0006383_139996	7.2	a	a	a	b	a	b	b	b	b	a	b	u	b	a	a	a	a	b	a	b	b	a	h	b	a	b	b	a	a	a	h	b	b	b	a	a	a	b	a	b	b	u	b	a	a	b	a
21	SNP_0007519_93665	8.31	a	u	a	b	a	u	b	b	b	u	b	a	u	a	a	a	a	u	a	b	u	a	b	b	a	b	b	a	a	a	h	b	u	b	u	a	a	b	a	b	b	a	b	a	a	b	a
21	SNP_0001807_130148	13.49	a	a	a	b	u	b	b	b	b	a	b	a	b	a	a	a	a	b	a	b	b	a	b	b	a	b	b	a	b	a	h	b	u	u	a	a	a	b	b	b	b	a	a	a	a	b	a
21	SNP_0002910_315498	14.59	a	a	a	u	a	b	b	b	b	b	b	a	b	a	a	a	a	b	a	b	b	a	b	b	a	b	b	a	b	a	h	b	b	u	a	a	a	b	b	b	b	a	a	a	a	b	u
21	SNP_0011538_41930	18.29	a	a	u	b	a	b	b	b	b	b	b	a	b	a	a	a	a	b	a	b	b	a	b	b	a	b	a	a	b	a	h	b	b	b	a	a	a	b	b	b	b	a	a	a	b	b	a
21	SNP_0003590_284124	20.13	a	a	a	b	a	b	b	b	b	b	a	b	u	a	a	a	a	b	a	b	u	a	b	b	a	b	a	a	b	a	h	u	b	b	a	a	a	b	b	b	b	a	a	a	b	b	a
21	SNP_0005205_157839	22.16	a	a	a	b	a	b	b	b	b	b	a	b	b	a	a	a	a	b	a	b	b	a	b	b	a	b	a	a	b	a	h	b	b	b	a	a	a	b	b	b	b	a	a	a	b	b	a
21	SNP_0292249_237	23.27	a	a	a	b	a	b	b	b	b	b	a	b	b	a	a	a	a	b	a	b	b	a	u	b	a	h	a	a	b	a	h	h	b	b	a	a	a	b	b	b	b	a	a	a	b	h	a
21	SNP_0057160_3000	24.56	a	a	a	b	b	u	b	b	b	b	a	b	u	a	a	a	a	b	a	b	b	a	b	b	a	b	a	a	u	a	h	b	u	h	a	a	a	b	b	b	b	u	a	u	b	b	a
21	SNP_0000276_612917	26.41	a	a	a	b	a	b	b	b	b	b	u	b	b	a	a	a	a	b	a	b	b	a	b	b	a	b	a	a	b	a	h	b	u	h	a	u	a	b	b	b	b	a	a	a	b	b	a
21	SNP_0221431_517	27.88	b	a	a	b	a	b	b	b	b	b	a	b	b	a	a	a	a	b	u	b	b	a	b	b	a	b	a	a	b	a	h	b	b	h	a	a	a	b	b	b	b	a	a	a	b	b	a
21	SNP_0092937_516	28.99	b	a	a	b	a	b	b	b	b	u	a	b	u	a	a	a	a	b	a	b	b	a	b	u	u	b	a	a	b	a	h	b	u	b	a	u	a	b	b	b	b	a	a	a	b	b	a
21	SNP_0001721_57430	30.1	b	a	a	b	a	b	b	b	b	b	a	b	b	a	a	a	a	b	a	b	b	a	b	b	a	b	a	a	b	a	h	b	b	b	a	a	a	b	b	b	b	a	a	a	b	b	a
21	SNP_0011082_56112	31.39	b	a	a	b	u	b	b	b	b	b	a	b	b	a	a	a	a	b	a	b	b	a	b	b	a	b	a	a	b	a	h	b	b	b	a	a	a	b	b	b	b	a	a	a	b	u	u
21	SNP_0001448_541973	32.49	b	a	a	b	a	b	b	b	b	b	a	b	b	a	a	a	a	b	a	b	u	a	u	b	a	b	a	a	b	a	h	b	b	b	a	a	a	b	b	b	b	a	a	a	b	b	a
21	SNP_0078231_722	33.6	b	a	a	b	a	b	b	b	b	b	a	b	b	a	a	a	a	b	b	b	a	a	b	b	a	b	a	a	b	a	a	b	b	b	a	a	a	b	b	b	b	a	a	a	u	b	a
21	SNP_0011828_7600	35.45	a	a	a	b	a	b	h	b	b	b	a	b	b	a	a	a	b	b	b	b	u	a	b	b	a	b	a	a	b	a	a	b	b	b	a	a	a	b	b	b	b	a	a	a	b	b	a
21	SNP_0165425_401	36.55	a	a	a	b	a	b	b	b	b	b	a	b	b	a	a	a	b	b	b	b	a	a	b	b	a	b	a	a	b	a	a	b	b	b	a	a	a	b	b	b	b	a	a	a	b	a	a
21	SNP_0021400_6765	37.66	a	a	a	b	a	b	u	b	b	b	a	b	b	a	a	a	b	b	b	b	a	a	b	b	a	b	a	a	b	a	a	h	b	b	a	a	a	b	b	b	b	a	a	a	b	a	a
21	SNP_0042179_302	38.77	a	a	a	b	a	b	b	b	b	b	a	b	b	a	a	a	b	b	b	b	b	a	b	b	a	b	a	a	u	a	a	b	b	b	a	a	a	b	b	b	b	a	a	a	b	a	a
21	SNP_0010334_4952	40.06	a	a	a	b	a	b	b	b	b	b	a	b	b	a	a	a	b	a	b	b	b	a	b	b	a	b	a	a	b	a	a	b	h	b	a	a	a	b	b	b	b	a	b	a	b	a	a
21	SNP_0012009_30483	41.17	a	a	a	b	a	u	b	u	b	b	a	b	u	a	a	a	b	a	b	b	b	a	u	b	a	b	a	a	b	a	a	b	b	b	a	a	a	b	b	b	b	a	b	a	b	a	a
21	SNP_0006063_46667	42.46	a	a	a	b	a	b	b	b	b	b	a	b	u	a	a	a	b	a	b	b	b	a	b	b	a	b	a	a	b	a	a	b	b	b	a	a	a	b	b	b	b	a	b	a	b	a	a
21	SNP_0285918_726	43.75	a	a	a	b	a	b	b	b	b	b	a	b	b	a	a	a	b	a	b	b	b	a	b	b	a	b	a	a	b	a	a	b	h	b	a	a	a	b	b	b	b	a	h	u	b	a	a
21	TM32879	45.04	a	a	a	b	a	b	b	b	b	b	a	b	b	a	a	a	b	a	b	b	a	a	b	b	a	b	a	a	b	a	a	b	b	b	a	a	a	b	b	b	a	a	b	a	b	a	a
21	SNP_0268355_829	46.33	a	a	a	u	a	b	b	b	b	b	a	b	b	a	a	a	b	u	u	b	a	a	b	b	a	b	a	a	b	a	a	b	b	b	a	a	a	b	u	b	h	a	b	a	b	a	a
21	SNP_0121261_502	47.62	a	u	a	b	a	u	b	b	b	h	a	b	b	a	a	a	b	a	b	b	b	a	b	b	a	a	a	a	u	a	a	b	b	b	a	a	a	u	b	h	b	a	b	a	b	a	a
21	SNP_0006481_134256	48.73	a	a	a	b	a	b	b	b	u	b	a	b	b	a	a	a	b	a	u	b	u	a	b	u	a	a	a	a	b	a	a	b	u	b	a	a	a	b	b	b	b	a	b	a	b	a	a
21	PT53140	49.84	a	a	a	b	b	b	b	b	b	b	a	b	b	a	a	a	b	a	b	b	a	b	b	b	a	u	a	a	b	a	a	b	b	b	a	b	a	b	b	b	b	a	b	a	b	a	a
21	SNP_0041254_1012	50.95	u	u	a	b	b	b	b	b	b	b	a	b	b	a	a	u	u	a	b	u	h	b	b	u	a	u	a	a	b	a	a	b	u	b	a	b	a	b	u	b	b	u	b	a	b	a	a
21	SNP_0009827_37874	52.24	a	a	a	b	a	b	b	b	b	b	a	b	b	a	a	a	b	a	b	b	h	b	b	b	u	a	a	a	b	a	a	b	b	b	a	b	a	b	b	b	b	a	b	a	b	a	a
21	SNP_0004212_241067	53.34	a	u	a	b	a	b	b	b	b	b	u	b	b	a	a	a	b	a	b	b	h	b	b	b	a	a	u	a	b	u	a	b	b	b	a	b	a	b	b	b	b	a	b	a	b	u	a
21	SNP_0018382_6990	54.64	a	a	a	b	a	b	b	b	b	b	u	b	b	a	u	a	b	a	b	b	h	b	b	b	a	a	a	a	b	a	a	b	u	b	u	b	a	b	u	b	b	u	b	a	b	a	a
21	PT30046	55.74	a	a	a	b	u	b	b	b	b	b	a	b	b	a	a	a	b	a	b	b	h	b	b	b	a	a	a	a	b	a	a	b	b	b	a	a	a	b	b	b	b	b	b	a	b	a	a
21	SNP_0009816_410	57.03	a	a	a	b	a	b	b	b	b	b	a	b	b	a	a	a	b	a	b	b	h	b	b	b	a	a	a	a	b	u	a	b	u	b	a	a	a	b	b	b	b	b	b	a	b	a	a
21	SNP_0007184_42134	62.03	a	a	a	b	a	u	b	b	a	b	u	b	b	a	a	a	b	a	b	b	h	b	b	b	a	a	a	a	b	a	a	b	b	u	a	a	a	b	b	b	b	b	b	a	a	a	a
21	SNP_0003396_114908	63.32	a	u	a	b	b	b	b	b	a	b	a	a	b	u	a	a	b	a	b	b	h	b	b	b	a	a	a	a	b	a	a	b	b	b	a	b	a	b	u	b	b	b	b	a	a	a	a
21	SNP_0011469_4669	64.43	a	a	a	b	a	b	b	b	a	b	a	a	b	a	a	a	b	a	b	b	h	b	b	b	a	a	a	a	b	a	a	b	b	b	a	b	a	h	b	b	b	b	b	a	a	a	a
21	SNP_0001372_66060	65.72	a	a	a	b	a	b	b	u	a	b	a	a	b	a	a	a	b	a	b	a	a	b	b	b	a	a	a	a	b	u	a	b	b	b	a	b	a	b	u	b	b	b	b	a	a	a	a
21	SNP_0006096_139042	66.83	a	a	a	b	a	b	u	b	a	b	a	a	b	a	a	a	b	a	b	a	a	b	b	u	a	a	a	a	b	a	a	b	b	b	a	b	a	b	b	b	b	b	b	a	a	a	a
21	SNP_0115454_1501	67.94	u	u	a	b	a	b	b	b	a	b	a	a	u	a	a	a	b	a	b	a	a	b	b	b	a	a	u	a	b	a	a	b	b	b	u	b	a	b	b	b	b	b	b	a	a	a	a
21	SNP_0004055_49737	69.6	a	a	a	b	a	u	b	b	u	u	a	a	b	a	a	a	b	a	b	a	a	b	b	b	a	a	u	a	b	a	a	b	b	b	a	b	a	b	b	a	b	b	b	a	a	a	a
21	SNP_0030180_1012	71.07	a	a	a	b	u	b	b	b	a	u	a	a	b	a	a	a	b	a	a	a	a	b	b	b	a	a	a	a	b	a	a	b	b	b	a	u	b	b	b	a	b	b	b	a	a	a	a
21	SNP_0284473_275	74.4	a	a	a	u	b	b	b	b	a	b	a	a	b	a	a	a	b	a	a	a	a	b	u	b	a	a	a	a	b	a	a	b	b	a	a	b	b	b	b	a	b	b	b	a	a	a	a
21	SNP_0009789_28386	76.06	a	a	a	b	a	b	b	b	a	b	a	a	b	a	a	a	u	a	a	b	a	b	a	b	a	a	a	a	b	a	a	a	a	a	a	b	u	b	b	a	b	b	b	a	b	a	u
21	SNP_0006978_19178	77.17	h	a	u	a	u	b	a	b	a	b	a	a	b	a	a	a	b	a	a	b	a	b	a	b	a	a	a	a	b	a	a	a	u	a	a	b	b	b	b	u	u	u	b	a	b	a	a
21	SNP_0011460_11322	78.27	b	a	a	a	b	b	a	b	a	b	a	a	b	a	a	a	b	a	a	b	a	b	a	b	a	a	a	a	b	a	a	a	u	a	a	b	b	b	b	a	b	b	b	a	b	a	u
21	SNP_0076409_1805	81.23	b	a	a	a	a	b	a	b	u	h	a	a	b	a	a	a	b	a	a	b	b	b	a	b	a	a	a	a	b	a	a	a	a	a	a	a	b	b	b	a	b	b	b	a	b	a	a
21	SNP_0002622_82913	83.07	b	u	a	a	b	b	a	b	a	b	a	a	b	a	a	a	b	a	a	b	u	b	a	b	u	a	a	a	b	a	a	a	a	a	a	a	b	b	b	a	b	b	b	a	b	a	a
21	SNP_0004378_213644	84.92	b	h	a	a	a	a	a	b	a	b	a	a	b	a	a	u	b	a	a	b	b	b	a	b	a	a	a	a	b	u	a	a	a	a	a	a	b	b	b	a	b	b	b	a	b	a	a
21	SNP_0054167_751	88.98	b	h	a	a	b	a	u	a	a	b	a	a	b	a	a	a	b	a	b	b	b	b	a	b	a	a	a	a	b	a	a	a	a	a	a	h	b	b	b	a	b	b	h	a	b	a	a
21	SNP_0070615_1063	90.46	b	h	a	a	a	a	a	a	a	b	a	a	b	a	a	a	b	a	b	b	b	b	a	b	a	a	a	a	b	a	a	a	a	a	a	h	b	b	b	a	b	a	b	a	b	a	a
21	SNP_0008967_39538	94.52	b	a	a	a	b	a	a	a	a	b	a	a	b	a	a	a	b	a	b	b	b	a	a	b	a	a	a	a	b	u	a	a	a	a	a	h	b	b	b	a	b	a	b	a	b	b	a
21	SNP_0047511_1325	96	b	a	a	a	b	a	a	a	a	b	a	a	b	a	a	a	b	a	b	b	b	a	a	u	a	a	a	a	b	a	a	a	a	a	a	b	b	b	b	a	b	a	b	a	b	b	a
21	SNP_0160761_331	97.48	b	u	a	u	b	a	a	a	a	b	a	a	b	a	a	a	b	a	b	b	b	a	a	b	a	a	a	a	b	a	a	a	a	a	a	a	b	b	b	u	b	a	b	u	b	b	a
21	SNP_0001769_50095	100.06	b	b	a	a	b	a	a	a	a	u	a	u	b	a	a	a	b	a	b	b	b	a	u	b	u	a	a	a	b	a	a	a	a	a	u	a	b	a	b	a	b	a	b	a	b	b	u
22	SNP_0314836_636	0	h	a	a	h	a	b	b	b	h	a	a	u	a	a	b	b	b	b	b	a	a	b	a	h	u	a	a	h	a	h	a	b	h	b	a	b	h	a	b	b	a	a	a	b	a	a	h
22	SNP_0047317_1969	1.48	b	u	a	h	u	b	b	b	b	a	h	b	a	a	b	b	b	b	b	b	b	b	a	h	a	u	a	a	a	b	a	b	b	b	a	b	b	a	b	b	a	a	a	b	a	a	u
22	SNP_0014502_5850	2.58	b	a	a	b	u	u	b	b	b	a	h	u	u	a	b	u	u	b	b	b	b	b	a	a	a	u	a	a	a	u	a	b	b	b	u	b	b	a	b	u	a	a	a	b	u	u	b
22	SNP_0241486_308	4.61	u	a	a	b	a	b	b	b	b	a	h	u	a	a	b	b	b	b	u	b	a	b	a	h	a	a	a	a	a	b	a	b	b	b	a	b	b	a	b	b	a	a	a	b	a	a	b
22	SNP_0008064_994	6.46	u	a	a	b	u	b	b	b	b	a	h	u	a	a	b	u	b	b	b	b	a	b	a	b	a	a	a	a	a	b	a	b	b	b	a	b	b	a	b	b	a	a	a	b	a	a	b
22	SNP_0000759_629085	7.57	b	a	a	b	a	b	b	b	b	u	u	b	a	a	b	b	b	b	b	b	u	b	a	b	a	u	u	a	a	b	a	b	u	b	a	b	b	a	b	u	a	a	a	b	u	a	b
22	SNP_0001044_167770	9.6	u	a	a	b	a	u	u	b	b	a	a	b	a	a	b	u	b	u	b	b	a	u	a	b	a	a	a	a	a	b	a	b	b	b	a	b	b	a	b	b	a	a	a	b	a	a	b
22	SNP_0044331_1291	11.07	b	a	a	b	a	b	b	b	b	a	a	b	a	a	b	b	b	b	b	a	a	b	a	b	a	a	a	a	a	b	a	b	b	b	a	b	b	a	b	b	a	a	a	b	a	a	b
22	SNP_0034143_2780	12.18	b	a	a	b	a	b	b	b	b	a	h	b	a	a	b	b	b	b	b	a	a	b	a	b	a	a	a	a	a	u	a	b	b	b	a	b	b	a	u	b	a	u	a	b	a	a	b
22	PT54700	14.39	b	a	a	b	a	b	b	b	b	a	h	b	a	a	b	b	b	b	b	a	a	b	a	b	a	a	u	a	a	b	a	b	b	b	a	b	b	a	b	b	a	a	a	b	a	a	b
22	SNP_0110715_701	15.69	b	a	a	b	a	b	b	b	b	a	h	b	a	a	b	b	b	u	b	a	a	b	a	b	a	a	a	a	a	b	u	b	b	b	a	b	b	a	u	b	a	a	a	b	a	a	b
22	SNP_0017323_4068	17.35	b	a	a	b	u	b	b	b	b	a	h	b	a	a	b	b	b	b	b	a	u	b	a	b	a	a	a	a	a	b	a	b	b	b	a	b	b	a	b	u	a	u	a	u	a	a	b
22	SNP_0006872_122018	18.82	b	u	a	b	a	b	b	b	b	a	a	b	a	a	b	b	b	b	b	a	a	b	a	b	a	a	a	b	a	b	a	b	b	b	a	b	b	a	b	b	a	a	a	b	a	u	b
22	SNP_0270603_821	19.93	b	a	u	b	a	b	b	b	b	a	a	b	a	a	b	u	b	b	b	a	a	b	u	b	a	a	a	b	a	b	a	b	b	b	a	b	b	a	b	b	a	a	a	b	a	a	b
22	SNP_0142461_1347	21.59	b	a	a	b	a	b	b	b	b	u	a	b	a	a	b	b	b	b	b	a	a	b	a	b	a	a	a	b	a	b	a	b	b	b	a	b	b	a	u	b	a	a	a	b	a	u	b
22	SNP_0006376_109513	22.88	b	a	a	b	a	u	b	b	b	a	a	b	a	a	b	u	b	u	b	a	a	b	a	b	a	a	u	b	a	b	a	b	b	b	b	b	b	a	b	b	a	a	a	b	a	a	b
22	SNP_0002463_26484	23.99	b	u	a	b	a	b	b	b	b	a	a	b	a	a	b	b	b	b	b	a	a	b	a	b	a	a	a	b	a	b	a	u	b	b	b	b	b	a	b	b	a	a	a	b	a	a	u
22	SNP_0002463_240259	25.1	b	a	a	b	a	b	b	b	b	a	a	b	a	a	b	b	b	b	b	a	a	b	a	b	a	a	a	b	a	b	a	b	b	b	b	b	b	a	b	b	a	a	a	b	a	a	b
22	SNP_0134834_767	26.39	b	a	a	b	u	b	b	b	b	a	a	b	a	a	b	b	b	b	b	a	a	b	a	b	a	a	a	b	a	b	a	b	b	u	b	b	b	a	b	b	a	a	a	b	a	a	b
22	SNP_0001348_369396	27.68	b	a	a	b	a	b	b	b	b	a	u	b	a	a	b	b	b	b	b	a	a	b	a	b	a	a	a	b	a	b	a	b	b	b	b	b	b	a	b	b	a	a	a	b	a	a	b
22	SNP_0000105_1356466	28.79	b	a	a	b	a	u	b	b	b	a	a	b	a	a	b	b	b	b	b	a	a	b	u	u	a	a	a	b	a	b	a	b	b	b	b	b	b	a	b	b	a	a	a	b	a	a	b
22	SNP_0002759_323417	30.26	b	a	a	b	a	b	b	b	b	a	a	u	a	a	b	b	b	b	u	a	a	b	a	b	b	a	a	b	u	b	b	b	b	h	b	u	b	a	b	b	u	a	a	b	a	a	b
22	TM27355	31.37	b	a	a	b	a	b	b	b	b	a	a	b	a	a	b	b	b	b	b	a	a	b	a	b	b	a	a	b	a	b	b	b	b	b	b	b	b	a	b	b	a	a	a	b	a	a	b
22	SNP_0014991_4437	32.48	b	a	a	b	a	b	b	b	b	a	b	b	a	a	b	b	b	b	b	a	a	b	a	b	b	a	a	b	a	b	b	b	b	b	b	b	b	a	b	b	a	a	a	b	a	a	b
22	PT51794	34.51	b	a	a	b	a	b	b	b	b	a	a	b	a	a	b	b	b	b	b	a	a	b	a	b	b	a	a	b	a	b	b	b	b	b	b	b	b	a	a	b	a	a	a	b	a	a	b
22	SNP_0001688_278544	36.91	b	a	a	b	b	b	b	b	b	b	a	b	a	a	b	u	b	b	b	a	a	b	a	b	b	a	u	b	a	b	b	b	b	b	b	b	b	a	u	b	a	a	a	b	a	a	b
22	SNP_0001194_15501	38.2	u	a	a	b	u	b	u	b	b	b	a	b	a	a	a	b	b	u	b	a	b	b	a	b	b	a	a	b	a	b	b	b	b	b	b	b	b	a	a	b	a	a	a	b	a	a	b
22	SNP_0011970_4195	39.68	b	a	a	b	u	b	b	b	b	b	a	b	a	a	a	b	b	b	a	u	h	b	a	b	b	a	b	a	a	b	b	b	b	b	b	b	b	a	a	b	a	a	a	b	a	a	b
22	SNP_0873820_399	43	u	u	u	b	a	u	b	b	b	u	a	b	a	a	a	b	b	b	a	u	u	b	a	b	b	a	b	a	u	b	b	u	b	b	u	b	b	a	u	b	a	a	a	b	a	a	b
22	SNP_0000373_142180	46.51	b	a	a	b	a	b	b	b	b	b	b	b	b	a	a	b	b	b	a	a	h	b	b	b	u	a	b	a	a	a	b	b	b	b	b	b	b	a	a	b	a	a	a	b	a	a	b
22	SNP_0000620_461591	47.99	b	a	a	b	a	b	u	u	b	b	b	b	b	a	b	b	b	b	a	a	h	b	b	b	b	a	b	a	a	a	b	b	b	b	b	b	b	u	a	b	a	a	a	b	a	a	b
22	SNP_0000506_353067	50.2	b	a	a	u	a	b	b	b	u	b	b	b	b	a	b	b	b	b	a	u	h	b	b	b	b	a	b	a	a	a	b	b	u	b	b	b	b	u	a	b	a	a	a	b	b	a	b
22	SNP_0003100_12063	51.31	b	a	a	b	a	b	b	b	a	b	b	b	b	a	b	b	b	b	a	a	h	b	b	b	b	a	b	a	a	a	b	b	u	b	b	b	b	a	a	b	a	a	a	b	b	a	b
22	SNP_0058930_2295	52.42	u	a	a	u	b	b	b	b	a	u	b	b	b	a	b	b	b	b	a	a	h	b	b	b	b	a	b	a	a	a	b	b	b	b	b	b	b	a	a	b	a	a	a	b	b	u	b
22	SNP_0436760_407	54.45	b	a	u	b	a	b	b	b	a	b	b	a	b	a	b	b	b	b	a	a	h	b	b	b	b	a	b	a	a	a	b	b	b	b	b	b	b	a	u	b	a	a	a	b	a	a	u
22	SNP_0179131_1306	55.74	b	a	a	b	a	b	b	b	a	b	b	a	u	a	b	b	b	b	b	a	h	b	b	b	b	a	u	a	a	a	b	b	b	b	b	b	b	a	a	b	a	a	a	b	a	a	b
22	SNP_0003128_6554	57.03	b	a	a	b	b	b	b	b	a	b	b	a	b	a	b	b	b	b	b	a	h	b	b	b	b	a	b	a	a	a	b	b	b	b	b	b	b	a	a	b	a	a	a	b	a	a	b
22	SNP_0203329_921	58.14	b	a	a	b	b	b	b	b	a	b	b	a	b	a	b	b	b	b	b	a	h	a	b	u	b	a	b	a	a	a	b	b	b	b	u	b	b	a	a	b	a	a	a	b	a	a	b
22	SNP_0024716_457	59.24	b	a	a	u	b	b	a	b	a	b	b	u	u	a	b	b	b	b	b	a	h	a	b	b	u	a	b	a	a	a	b	b	b	b	b	b	b	a	a	b	a	a	a	b	a	a	b
22	SNP_0017179_8271	60.35	b	h	a	b	u	b	b	b	a	b	b	a	b	a	b	b	b	b	b	a	b	a	u	b	b	a	b	a	a	a	b	b	b	u	b	b	b	a	a	b	a	a	a	b	a	a	b
22	SNP_0039838_2916	62.57	b	a	a	b	a	b	a	b	a	b	b	u	b	a	b	b	b	b	b	a	h	a	b	b	b	a	b	a	a	a	b	b	u	b	b	b	b	a	a	u	a	a	a	b	u	a	b
22	SNP_0003160_319772	63.67	b	h	a	b	b	b	a	b	a	b	b	a	u	a	b	b	b	b	b	a	h	a	b	b	b	a	b	a	b	a	b	b	b	b	b	b	b	a	a	b	a	a	a	u	a	a	b
22	SNP_0000303_8776	64.96	b	h	a	b	b	b	a	b	a	b	b	a	u	a	h	b	b	b	b	a	h	a	a	b	b	a	b	u	b	a	b	b	b	b	b	b	b	a	a	b	a	a	a	b	a	a	b
22	TM42230	66.07	b	a	a	b	b	b	a	b	a	b	b	a	b	a	a	b	b	b	b	a	a	a	a	b	b	a	b	a	b	a	b	b	b	b	b	b	b	a	a	b	a	a	b	b	a	a	b
22	SNP_0007796_98021	70.88	b	h	a	b	a	b	a	a	a	b	b	a	b	a	h	b	b	b	b	a	b	a	a	b	b	a	b	u	b	a	b	a	a	b	b	b	b	a	a	b	a	u	b	b	a	a	b
22	SNP_0006477_25236	72.36	b	h	a	b	b	b	a	a	a	b	b	a	b	a	a	b	b	b	b	a	b	u	a	b	b	a	b	a	b	a	u	a	a	b	b	b	b	a	a	b	a	a	b	b	a	a	b
22	SNP_0020635_1409	74.02	b	h	u	b	b	b	u	a	a	u	b	a	b	a	h	b	b	b	b	a	b	a	a	b	b	a	b	a	a	a	b	a	a	b	b	b	b	a	a	b	a	a	b	b	a	a	b
22	InDel_0056896_1156	75.31	b	h	u	b	b	b	a	a	a	b	a	h	u	u	h	b	b	b	b	a	b	a	u	b	b	h	u	a	a	a	b	a	a	b	b	b	b	a	u	u	u	u	b	u	a	a	u
22	SNP_0007335_104565	76.79	b	h	a	b	b	b	a	a	a	b	a	a	b	a	h	b	u	b	b	a	b	a	a	b	b	a	b	a	a	a	b	a	a	b	b	b	b	a	a	b	u	b	b	a	a	a	b
22	SNP_0044845_874	79.74	b	a	a	u	b	b	a	a	a	b	a	a	b	a	h	a	b	b	u	a	b	a	a	b	b	a	b	a	a	a	b	a	a	b	b	b	b	a	a	b	a	b	b	a	a	u	b
22	SNP_0051563_356	80.85	b	h	a	b	a	u	a	a	a	b	a	a	b	a	h	a	b	b	b	a	b	a	a	b	b	a	b	a	a	a	b	a	a	b	b	b	b	a	a	b	u	b	b	a	u	a	b
22	SNP_0002795_109963	82.14	b	h	a	b	b	b	a	a	a	b	a	a	b	u	h	a	b	b	b	a	b	a	a	b	b	a	b	a	a	a	b	a	a	b	b	b	b	a	a	b	a	b	b	a	a	a	b
22	SNP_0009241_44066	83.25	b	h	a	b	a	b	a	a	a	b	a	a	b	a	h	a	b	u	b	a	b	u	a	b	b	a	b	b	a	a	b	a	a	b	b	b	b	a	a	b	a	b	b	a	a	a	a
22	SNP_0050064_1223	84.35	b	h	a	b	a	b	a	a	a	b	a	a	b	a	h	a	b	b	b	b	b	a	a	b	b	a	b	b	a	a	b	a	a	b	b	u	b	a	h	b	a	b	b	a	a	a	a
22	SNP_0006203_164411	86.2	b	a	a	b	a	b	a	a	a	b	a	a	b	a	a	a	b	b	b	b	b	a	a	b	b	a	u	b	a	a	b	a	a	b	b	b	b	a	h	b	a	b	b	a	a	a	a
22	SNP_0000351_319226	87.67	b	h	a	u	a	b	a	a	a	b	a	a	b	a	h	a	b	b	b	b	b	a	a	u	b	a	b	b	a	a	b	a	a	b	b	b	b	a	h	b	a	b	b	a	a	a	a
22	SNP_0000351_853335	88.78	b	a	a	b	a	b	a	a	a	b	a	a	b	a	h	a	b	b	b	b	b	a	a	b	b	a	b	b	a	a	b	b	b	b	b	b	b	a	h	b	a	b	b	a	a	a	a
22	InDel_0017501_6966	89.89	b	h	u	b	a	b	a	a	a	b	a	u	b	a	h	a	b	b	b	u	b	u	a	b	b	u	u	b	a	a	b	b	b	u	b	b	b	a	a	b	a	u	b	a	a	a	a
22	SNP_0024186_5277	93.03	b	u	a	b	a	b	a	a	a	b	u	a	b	a	a	a	b	b	b	a	b	a	a	b	u	a	b	b	a	a	u	b	b	b	b	b	b	a	h	b	a	b	b	a	a	a	a
22	SNP_0000418_399749	94.87	b	h	a	b	a	b	a	a	a	b	a	b	b	a	a	a	b	b	b	a	b	a	a	b	b	a	b	b	a	a	b	b	b	b	b	b	b	a	h	b	a	b	b	a	a	a	a
22	SNP_0282081_751	96.54	b	h	a	b	a	b	a	a	a	b	a	b	b	a	a	a	b	b	a	a	b	a	a	b	b	h	b	b	a	a	b	b	b	b	b	b	b	a	h	a	a	b	b	a	a	u	a
22	SNP_0010670_30468	97.83	b	a	a	b	a	b	u	a	a	b	a	b	b	a	a	a	b	b	a	a	b	a	a	b	b	b	b	b	a	b	b	b	h	b	b	b	b	a	h	a	a	u	u	a	a	a	a
22	SNP_0000321_486937	99.86	b	b	a	b	a	b	a	a	a	b	a	b	b	a	a	a	b	u	a	a	b	a	a	b	b	b	b	b	a	b	b	b	b	b	b	b	b	a	h	a	a	b	b	a	a	u	a
22	SNP_0001497_339710	103.37	b	h	a	b	a	b	a	a	a	b	a	b	b	a	a	a	u	b	a	a	b	a	a	b	b	b	a	b	a	b	b	b	b	b	b	b	b	a	b	b	a	b	b	a	a	a	b
22	TM14255	104.66	b	h	a	b	b	b	a	a	a	b	a	b	b	a	a	a	b	b	a	a	b	a	a	b	b	b	a	b	a	b	b	b	b	b	b	b	b	a	a	b	a	b	b	a	a	a	b
22	TM13493	105.95	b	h	a	b	b	b	a	a	a	b	a	b	b	a	a	a	a	b	a	a	b	a	a	b	b	a	a	b	a	b	b	b	b	b	a	b	b	a	a	b	a	b	b	a	a	a	b
22	SNP_0070786_566	107.8	b	b	a	b	b	b	a	a	u	b	a	b	b	a	a	u	a	b	a	a	b	u	a	b	b	a	a	b	a	b	b	b	b	b	a	b	u	b	a	b	a	b	b	a	a	a	b
22	SNP_0000380_756926	108.9	b	h	a	u	b	b	a	b	a	u	a	b	b	a	a	a	a	b	a	a	b	a	a	b	b	a	a	b	a	b	b	b	b	b	a	b	b	b	a	b	a	b	b	a	a	a	b
22	SNP_0001216_499510	110.56	b	a	a	b	a	b	a	a	a	b	u	u	b	a	a	a	a	b	a	a	b	a	a	b	b	a	a	u	a	b	b	b	u	b	a	b	b	b	a	b	a	b	b	a	a	a	b
22	SNP_0001216_233133	111.67	b	a	a	b	b	b	a	a	a	b	u	b	b	a	a	a	a	u	a	a	b	a	a	b	b	a	a	b	a	b	b	b	b	b	a	b	b	b	a	b	a	b	b	a	u	a	b
22	SNP_0222587_506	113.52	h	h	a	b	a	h	a	a	a	b	u	b	b	a	a	a	a	b	a	a	h	a	a	b	h	a	a	h	a	b	h	h	b	b	a	h	b	b	a	u	a	b	h	a	a	a	b
22	SNP_0003082_2113	115.55	b	a	a	b	a	b	a	a	a	u	b	b	b	a	a	a	a	b	a	a	b	a	a	b	b	a	a	b	a	b	b	b	b	b	a	b	b	b	a	b	a	b	b	a	a	a	b
22	SNP_0077736_2111	116.84	b	h	a	b	a	b	a	a	a	b	b	b	b	a	a	a	a	b	a	a	b	a	a	b	b	a	a	b	a	b	b	b	b	b	a	b	b	u	a	b	a	b	b	a	b	a	b
22	SNP_0209500_1271	117.95	u	h	a	b	a	b	a	a	h	u	b	b	b	a	a	a	h	b	a	a	b	h	a	b	b	a	a	b	a	b	b	b	b	b	a	b	b	b	u	b	a	b	b	h	b	h	b
22	SNP_0136348_627	119.42	b	a	a	b	a	b	a	a	a	u	b	b	b	a	a	a	a	a	a	u	b	a	a	b	b	a	a	b	a	b	b	b	b	b	a	b	b	b	a	b	a	b	b	a	u	a	b
22	SNP_0000106_1065992	120.71	b	a	a	b	a	b	a	a	a	b	b	b	b	a	a	a	a	a	a	a	b	a	a	b	b	a	a	b	a	a	b	b	b	b	a	b	b	b	a	b	a	b	a	a	b	a	b
22	SNP_0000106_965401	122.19	b	a	a	b	a	b	a	a	a	b	b	u	b	a	a	a	a	a	u	a	b	a	a	b	b	a	a	b	a	a	b	b	b	b	a	b	b	b	a	b	a	b	a	a	b	a	u
22	SNP_0000106_648797	123.3	u	a	a	b	a	b	u	b	u	b	b	b	b	a	a	a	a	a	a	a	b	a	a	b	b	a	a	b	a	a	u	u	b	b	a	b	b	b	a	b	a	b	a	a	b	a	u
22	SNP_0000270_299425	124.77	b	a	a	b	b	b	a	b	a	b	b	b	b	a	a	a	a	a	a	a	b	a	a	b	b	a	a	b	a	a	b	b	b	b	a	b	b	b	a	b	a	b	a	a	b	a	b
22	SNP_0092518_1452	126.25	b	a	a	b	b	a	u	b	a	b	b	u	b	a	a	a	a	a	a	a	b	a	a	u	b	a	a	b	a	a	b	b	u	b	a	b	b	b	a	b	a	b	a	a	b	a	u
22	SNP_0123034_1918	127.36	b	a	a	b	u	a	a	b	a	u	u	b	u	a	a	a	a	a	a	a	b	a	a	b	b	a	a	b	a	a	b	b	u	b	a	b	b	u	u	u	a	u	a	a	b	a	b
[truncated: 140 more rows]
[truncated: 224 more columns]
